# Supplementary material for: What can NMR spectroscopy of selenoureas and phosphinidenes teach us about the π-accepting abilities of N-heterocyclic carbenes?
Source: Chem Sci. 2015 Feb 16;6(3):1895–904. doi: 10.1039/c4sc03264k (PMC5812343; doi:10.1039/c4sc03264k)
Supplement: Supplementary file 2 [file SC-006-C4SC03264K-s002.cif]

# Electronic Supplementary Material (ESI) for Chemical Science.
# This journal is © The Royal Society of Chemistry 2015

####################################################################### 
# 
# This file contains crystal structure data downloaded from the 
# Cambridge Structural Database (CSD) hosted by the Cambridge 
# Crystallographic Data Centre (CCDC).
# 
# Full information about CCDC data access policies and citation 
# guidelines are available at http://www.ccdc.cam.ac.uk/access/V1 
# 
# Audit and citation data items may have been added by the CCDC. 
# Please retain this information to preserve the provenance of 
# this file and to allow appropriate attribution of the data. 
# 
#######################################################################

data_[Se(IAd)]
_database_code_depnum_ccdc_archive 'CCDC 1024807'
_audit_update_record             
;
2014-09-17 deposited with the CCDC.
2015-01-02 downloaded from the CCDC.
;

#==============================================================================
# CHEMICAL DATA

_chemical_formula_sum            'C23 H32 N2 Se'
_chemical_formula_moiety         'C23 H32 N2 Se'
_chemical_formula_weight         415.48
_chemical_melting_point          ?
_chemical_absolute_configuration ad

#==============================================================================
# CRYSTAL DATA
_space_group_crystal_system      orthorhombic
_space_group_name_H-M_alt        'P n a 21'
_space_group_name_Hall           'P 2c -2n'
_space_group_IT_number           33
loop_
_symmetry_equiv_pos_site_id
_space_group_symop_operation_xyz
1 +X,+Y,+Z
2 1/2-X,1/2+Y,1/2+Z
3 1/2+X,1/2-Y,+Z
4 -X,-Y,1/2+Z
#------------------------------------------------------------------------------
_cell_length_a                   23.300(2)
_cell_length_b                   7.0807(7)
_cell_length_c                   11.6415(13)
_cell_angle_alpha                90.0000
_cell_angle_beta                 90.0000
_cell_angle_gamma                90.0000
_cell_volume                     1920.6(3)
_cell_formula_units_Z            4
_cell_measurement_reflns_used    6161
_cell_measurement_theta_min      1.75
_cell_measurement_theta_max      25.35
_cell_measurement_temperature    173
#------------------------------------------------------------------------------
_exptl_crystal_description       prism
_exptl_crystal_colour            colorless
_exptl_crystal_size_max          0.120
_exptl_crystal_size_mid          0.050
_exptl_crystal_size_min          0.050
_exptl_crystal_density_diffrn    1.437
_exptl_crystal_density_meas      ?
_exptl_crystal_density_method    'not measured'
_exptl_crystal_F_000             872.00
_exptl_absorpt_coefficient_mu    1.965
_exptl_absorpt_correction_type   multi-scan
_exptl_absorpt_process_details   'REQAB (Rigaku, 1998)'
_exptl_absorpt_correction_T_min  0.746
_exptl_absorpt_correction_T_max  0.906

#==============================================================================
# EXPERIMENTAL DATA

_diffrn_ambient_temperature      173
_diffrn_radiation_type           'Mo K\a'
_diffrn_radiation_wavelength     0.71075
_diffrn_measurement_device_type  'Rigaku XtaLAB P200'
_diffrn_measurement_method       \w
_diffrn_detector_area_resol_mean 5.811
_diffrn_reflns_number            22163
_diffrn_reflns_av_R_equivalents  0.0402
_diffrn_reflns_theta_max         25.381
_diffrn_reflns_theta_min         1.748
_diffrn_reflns_theta_full        25.242
_diffrn_measured_fraction_theta_max 1.000
_diffrn_measured_fraction_theta_full 1.000
_diffrn_reflns_Laue_measured_fraction_max 1.000
_diffrn_reflns_Laue_measured_fraction_full 1.000
_diffrn_reflns_point_group_measured_fraction_max 0.998
_diffrn_reflns_point_group_measured_fraction_full 0.999
_diffrn_reflns_limit_h_min       -28
_diffrn_reflns_limit_h_max       28
_diffrn_reflns_limit_k_min       -8
_diffrn_reflns_limit_k_max       8
_diffrn_reflns_limit_l_min       -13
_diffrn_reflns_limit_l_max       14
_diffrn_standards_number         0
_diffrn_standards_interval_count .
_diffrn_standards_decay_%        ?

#==============================================================================
# REFINEMENT DATA

_refine_special_details          
;
    Refinement was performed using all reflections. The weighted 
    R-factor (wR) and goodness of fit (S) are based on F^2^.
    R-factor (gt) are based on F. The threshold expression of
    F^2^ > 2.0 sigma(F^2^) is used only for calculating R-factor (gt).
;
_reflns_number_total             3522
_reflns_number_gt                3326
_reflns_threshold_expression     F^2^>2.0\s(F^2^)
_refine_ls_structure_factor_coef Fsqd
_refine_ls_R_factor_all          0.0257
_refine_ls_R_factor_gt           0.0238
_refine_ls_wR_factor_ref         0.0568
_refine_ls_wR_factor_gt          0.0562
_refine_ls_number_restraints     1
_refine_ls_hydrogen_treatment    constr
_refine_ls_number_reflns         3522
_refine_ls_number_parameters     235
_refine_ls_goodness_of_fit_ref   1.015
_refine_ls_weighting_scheme      calc
_refine_ls_weighting_details     
'w = 1/[\s^2^(Fo^2^)+(0.0357P)^2^+0.0000P] where P=(Fo^2^+2Fc^2^)/3'
_atom_sites_solution_hydrogens   geom
_atom_sites_solution_primary     direct
_atom_sites_solution_secondary   difmap
_refine_ls_shift/su_max          0.000
_refine_diff_density_max         1.05
_refine_diff_density_min         -0.15
_refine_ls_extinction_method     none
_refine_ls_extinction_coef       ?
_refine_ls_abs_structure_details 
;
 Flack x determined using 1490 quotients [(I+)-(I-)]/[(I+)+(I-)]
 (Parsons and Flack (2004), Acta Cryst. A60, s61).
;
_refine_ls_abs_structure_Flack   0.007(4)

loop_
_atom_type_symbol
_atom_type_description
_atom_type_scat_dispersion_real
_atom_type_scat_dispersion_imag
_atom_type_scat_source
C C 0.0033 0.0016
;
International Tables for Crystallography
(Vol. C, Tables 4.2.6.8 and 6.1.1.4)
;
H H 0.0000 0.0000
;
International Tables for Crystallography
(Vol. C, Table 6.1.1.4)
;
N N 0.0061 0.0033
;
International Tables for Crystallography
(Vol. C, Tables 4.2.6.8 and 6.1.1.4)
;
Se Se -0.0929 2.2259
;
International Tables for Crystallography
(Vol. C, Tables 4.2.6.8 and 6.1.1.4)
;

#==============================================================================
# ATOMIC COORDINATES AND THERMAL PARAMETERS

loop_
_atom_site_label
_atom_site_type_symbol
_atom_site_fract_x
_atom_site_fract_y
_atom_site_fract_z
_atom_site_U_iso_or_equiv
_atom_site_adp_type
_atom_site_occupancy
_atom_site_site_symmetry_multiplicity
_atom_site_calc_flag
_atom_site_refinement_flags
_atom_site_disorder_assembly
_atom_site_disorder_group
Se1 Se 0.38477(2) 0.60157(4) 0.50692(4) 0.02580(10) Uani 1 4 d . . .
N2 N 0.35425(11) 0.3764(3) 0.7066(2) 0.0231(6) Uani 1 4 d . . .
N5 N 0.42702(11) 0.5644(3) 0.7404(2) 0.0217(5) Uani 1 4 d . . .
C1 C 0.38836(11) 0.5125(4) 0.6576(3) 0.0212(6) Uani 1 4 d . . .
C3 C 0.37272(14) 0.3447(5) 0.8172(3) 0.0278(7) Uani 1 4 d . . .
C4 C 0.41703(14) 0.4585(5) 0.8382(3) 0.0265(7) Uani 1 4 d . . .
C6 C 0.30277(12) 0.2789(4) 0.6547(3) 0.0232(7) Uani 1 4 d . . .
C7 C 0.32069(12) 0.1639(5) 0.5496(3) 0.0265(7) Uani 1 4 d . . .
C8 C 0.26781(13) 0.0682(4) 0.4969(5) 0.0350(8) Uani 1 4 d . . .
C9 C 0.24192(15) -0.0668(5) 0.5849(4) 0.0375(9) Uani 1 4 d . . .
C10 C 0.22370(14) 0.0452(5) 0.6909(3) 0.0341(8) Uani 1 4 d . . .
C11 C 0.27633(14) 0.1434(5) 0.7432(3) 0.0312(8) Uani 1 4 d . . .
C12 C 0.25725(14) 0.4268(4) 0.6227(3) 0.0290(8) Uani 1 4 d . . .
C13 C 0.20516(14) 0.3283(5) 0.5702(4) 0.0388(9) Uani 1 4 d . . .
C14 C 0.22386(15) 0.2197(6) 0.4635(3) 0.0403(9) Uani 1 4 d . . .
C15 C 0.17889(14) 0.1933(5) 0.6580(4) 0.0410(9) Uani 1 4 d . . .
C16 C 0.47499(12) 0.7064(4) 0.7318(3) 0.0201(6) Uani 1 4 d . . .
C17 C 0.52105(13) 0.6303(4) 0.6494(3) 0.0242(7) Uani 1 4 d . . .
C18 C 0.57051(13) 0.7738(5) 0.6416(3) 0.0271(7) Uani 1 4 d . . .
C19 C 0.59723(14) 0.8019(5) 0.7601(3) 0.0302(8) Uani 1 4 d . . .
C20 C 0.55171(14) 0.8790(4) 0.8424(3) 0.0267(7) Uani 1 4 d . . .
C21 C 0.50243(13) 0.7349(4) 0.8505(3) 0.0234(6) Uani 1 4 d . . .
C22 C 0.45224(15) 0.8988(4) 0.6914(3) 0.0242(8) Uani 1 4 d . . .
C23 C 0.50215(14) 1.0390(4) 0.6803(3) 0.0272(7) Uani 1 4 d . . .
C24 C 0.54676(14) 0.9618(5) 0.5965(3) 0.0294(7) Uani 1 4 d . . .
C25 C 0.52986(16) 1.0692(5) 0.7982(3) 0.0290(8) Uani 1 4 d . . .
H3 H 0.35662 0.25666 0.86966 0.0334 Uiso 1 4 calc R . .
H4 H 0.43804 0.46565 0.90804 0.0318 Uiso 1 4 calc R . .
H7A H 0.34911 0.06698 0.57235 0.0317 Uiso 1 4 calc R . .
H7B H 0.3388 0.24793 0.49206 0.0317 Uiso 1 4 calc R . .
H8 H 0.27949 -0.00421 0.42697 0.0420 Uiso 1 4 calc R . .
H9A H 0.27056 -0.16361 0.60668 0.0450 Uiso 1 4 calc R . .
H9B H 0.20824 -0.1317 0.5513 0.0450 Uiso 1 4 calc R . .
H10 H 0.20683 -0.04314 0.74879 0.0409 Uiso 1 4 calc R . .
H11A H 0.30509 0.04765 0.76621 0.0374 Uiso 1 4 calc R . .
H11B H 0.26479 0.21471 0.8126 0.0374 Uiso 1 4 calc R . .
H12A H 0.2455 0.4975 0.6922 0.0347 Uiso 1 4 calc R . .
H12B H 0.27351 0.51771 0.56692 0.0347 Uiso 1 4 calc R . .
H13 H 0.176 0.42526 0.54801 0.0466 Uiso 1 4 calc R . .
H14A H 0.24111 0.30776 0.40718 0.0484 Uiso 1 4 calc R . .
H14B H 0.19007 0.15938 0.42723 0.0484 Uiso 1 4 calc R . .
H15A H 0.1447 0.13086 0.62481 0.0492 Uiso 1 4 calc R . .
H15B H 0.16674 0.26438 0.72712 0.0492 Uiso 1 4 calc R . .
H17A H 0.50419 0.60997 0.57234 0.0291 Uiso 1 4 calc R . .
H17B H 0.53574 0.5078 0.67794 0.0291 Uiso 1 4 calc R . .
H18 H 0.60035 0.72547 0.58732 0.0326 Uiso 1 4 calc R . .
H19A H 0.6297 0.89166 0.75489 0.0363 Uiso 1 4 calc R . .
H19B H 0.6121 0.68 0.78931 0.0363 Uiso 1 4 calc R . .
H20 H 0.56911 0.89661 0.92014 0.0321 Uiso 1 4 calc R . .
H21A H 0.5174 0.61294 0.87922 0.0281 Uiso 1 4 calc R . .
H21B H 0.47312 0.78089 0.9053 0.0281 Uiso 1 4 calc R . .
H22A H 0.43283 0.88452 0.61629 0.0291 Uiso 1 4 calc R . .
H22B H 0.42387 0.94733 0.74744 0.0291 Uiso 1 4 calc R . .
H23 H 0.48725 1.1623 0.65089 0.0327 Uiso 1 4 calc R . .
H24A H 0.57844 1.05385 0.58784 0.0353 Uiso 1 4 calc R . .
H24B H 0.52895 0.94233 0.52024 0.0353 Uiso 1 4 calc R . .
H25A H 0.56213 1.15949 0.79172 0.0349 Uiso 1 4 calc R . .
H25B H 0.50134 1.12196 0.85248 0.0349 Uiso 1 4 calc R . .


loop_
_atom_site_aniso_label
_atom_site_aniso_U_11
_atom_site_aniso_U_22
_atom_site_aniso_U_33
_atom_site_aniso_U_12
_atom_site_aniso_U_13
_atom_site_aniso_U_23
Se1 0.02634(15) 0.02912(16) 0.02194(16) -0.00752(11) -0.00107(18) 0.00248(19)
N2 0.0218(14) 0.0225(13) 0.0251(14) -0.0023(10) 0.0031(11) 0.0000(11)
N5 0.0202(13) 0.0221(13) 0.0227(14) -0.0016(10) 0.0019(11) 0.0008(11)
C1 0.0190(15) 0.0199(15) 0.0247(17) 0.0017(11) 0.0026(13) 0.0002(13)
C3 0.0305(17) 0.0277(17) 0.0252(18) -0.0031(14) 0.0036(14) 0.0049(15)
C4 0.0285(17) 0.0285(16) 0.0224(17) -0.0012(14) 0.0015(14) 0.0036(14)
C6 0.0169(14) 0.0214(15) 0.0313(18) -0.0029(12) 0.0007(12) -0.0014(14)
C7 0.0204(15) 0.0217(15) 0.0372(18) 0.0003(12) 0.0019(13) -0.0039(14)
C8 0.0332(15) 0.0285(15) 0.043(2) -0.0067(12) -0.001(2) -0.005(2)
C9 0.0290(18) 0.0222(17) 0.061(3) -0.0046(14) -0.0062(18) 0.0029(16)
C10 0.0236(16) 0.0277(17) 0.051(2) -0.0072(14) 0.0015(16) 0.0111(17)
C11 0.0264(18) 0.0275(16) 0.040(2) -0.0036(14) 0.0037(15) 0.0073(16)
C12 0.0224(16) 0.0183(15) 0.046(2) 0.0012(12) 0.0077(15) 0.0015(15)
C13 0.0189(16) 0.0285(18) 0.069(3) 0.0021(14) -0.0056(17) 0.011(2)
C14 0.0318(18) 0.041(2) 0.048(2) -0.0112(16) -0.0138(16) 0.0099(18)
C15 0.0190(15) 0.0328(19) 0.071(3) -0.0011(14) 0.0064(18) 0.0071(19)
C16 0.0160(14) 0.0200(15) 0.0244(16) -0.0042(12) 0.0007(12) 0.0007(13)
C17 0.0240(16) 0.0257(16) 0.0231(17) 0.0014(12) 0.0013(14) -0.0034(13)
C18 0.0190(14) 0.0364(18) 0.0261(17) -0.0006(13) 0.0036(13) -0.0022(15)
C19 0.0196(15) 0.037(2) 0.034(2) 0.0002(14) -0.0023(14) 0.0030(16)
C20 0.0237(16) 0.0321(17) 0.0245(18) -0.0041(13) -0.0059(13) -0.0012(14)
C21 0.0229(15) 0.0261(16) 0.0212(17) -0.0010(12) 0.0001(13) 0.0001(14)
C22 0.0198(17) 0.0227(18) 0.030(2) 0.0014(12) -0.0031(14) 0.0012(14)
C23 0.0270(16) 0.0205(15) 0.0342(19) -0.0025(13) -0.0063(14) 0.0039(15)
C24 0.0281(17) 0.0339(18) 0.0263(18) -0.0109(14) -0.0038(14) 0.0039(15)
C25 0.031(2) 0.0263(16) 0.030(2) -0.0048(15) -0.0015(16) -0.0032(15)

#==============================================================================
_computing_data_collection       'CrystalClear-SM Expert 2.1 b29 (Rigaku, 2013)'
_computing_cell_refinement       'CrystalClear-SM Expert 2.1 b29'
_computing_data_reduction        'CrystalClear-SM Expert 2.1 b29'
_computing_structure_solution    'DIRDIF99-PATTY (Gould, et al., 1999)'
_computing_structure_refinement  'SHELXL2013 (Sheldrick, 2008)'
_computing_publication_material  'CrystalStructure 4.1 (Rigaku, 2014)'
_computing_molecular_graphics    'CrystalStructure 4.1'

#==============================================================================
# MOLECULAR GEOMETRY

_geom_special_details            
;
    ENTER SPECIAL DETAILS OF THE MOLECULAR GEOMETRY
;

loop_
_geom_bond_atom_site_label_1
_geom_bond_atom_site_label_2
_geom_bond_distance
_geom_bond_publ_flag
_geom_bond_site_symmetry_1
_geom_bond_site_symmetry_2
Se1 C1 1.866(3) yes . .
N2 C1 1.373(4) yes . .
N2 C3 1.376(4) yes . .
N2 C6 1.510(4) yes . .
N5 C1 1.370(4) yes . .
N5 C4 1.383(4) yes . .
N5 C16 1.507(4) yes . .
C3 C4 1.332(5) yes . .
C6 C7 1.528(5) yes . .
C6 C11 1.537(5) yes . .
C6 C12 1.536(4) yes . .
C7 C8 1.534(5) yes . .
C8 C9 1.525(6) yes . .
C8 C14 1.533(5) yes . .
C9 C10 1.527(6) yes . .
C10 C11 1.536(5) yes . .
C10 C15 1.529(5) yes . .
C12 C13 1.527(5) yes . .
C13 C14 1.525(6) yes . .
C13 C15 1.527(6) yes . .
C16 C17 1.536(4) yes . .
C16 C21 1.536(4) yes . .
C16 C22 1.535(4) yes . .
C17 C18 1.539(4) yes . .
C18 C19 1.527(5) yes . .
C18 C24 1.534(5) yes . .
C19 C20 1.529(5) yes . .
C20 C21 1.539(4) yes . .
C20 C25 1.528(5) yes . .
C22 C23 1.534(5) yes . .
C23 C24 1.526(5) yes . .
C23 C25 1.533(5) yes . .
C3 H3 0.950 no . .
C4 H4 0.950 no . .
C7 H7A 0.990 no . .
C7 H7B 0.990 no . .
C8 H8 1.000 no . .
C9 H9A 0.990 no . .
C9 H9B 0.990 no . .
C10 H10 1.000 no . .
C11 H11A 0.990 no . .
C11 H11B 0.990 no . .
C12 H12A 0.990 no . .
C12 H12B 0.990 no . .
C13 H13 1.000 no . .
C14 H14A 0.990 no . .
C14 H14B 0.990 no . .
C15 H15A 0.990 no . .
C15 H15B 0.990 no . .
C17 H17A 0.990 no . .
C17 H17B 0.990 no . .
C18 H18 1.000 no . .
C19 H19A 0.990 no . .
C19 H19B 0.990 no . .
C20 H20 1.000 no . .
C21 H21A 0.990 no . .
C21 H21B 0.990 no . .
C22 H22A 0.990 no . .
C22 H22B 0.990 no . .
C23 H23 1.000 no . .
C24 H24A 0.990 no . .
C24 H24B 0.990 no . .
C25 H25A 0.990 no . .
C25 H25B 0.990 no . .

loop_
_geom_angle_atom_site_label_1
_geom_angle_atom_site_label_2
_geom_angle_atom_site_label_3
_geom_angle
_geom_angle_publ_flag
_geom_angle_site_symmetry_1
_geom_angle_site_symmetry_2
_geom_angle_site_symmetry_3
C1 N2 C3 108.8(3) yes . . .
C1 N2 C6 127.9(3) yes . . .
C3 N2 C6 123.3(3) yes . . .
C1 N5 C4 108.9(3) yes . . .
C1 N5 C16 128.3(3) yes . . .
C4 N5 C16 122.8(3) yes . . .
Se1 C1 N2 127.0(2) yes . . .
Se1 C1 N5 126.9(2) yes . . .
N2 C1 N5 106.0(3) yes . . .
N2 C3 C4 108.4(3) yes . . .
N5 C4 C3 107.9(3) yes . . .
N2 C6 C7 110.3(2) yes . . .
N2 C6 C11 109.6(3) yes . . .
N2 C6 C12 109.5(2) yes . . .
C7 C6 C11 108.3(3) yes . . .
C7 C6 C12 111.0(3) yes . . .
C11 C6 C12 108.1(2) yes . . .
C6 C7 C8 109.6(3) yes . . .
C7 C8 C9 109.1(4) yes . . .
C7 C8 C14 109.2(3) yes . . .
C9 C8 C14 110.2(3) yes . . .
C8 C9 C10 109.1(3) yes . . .
C9 C10 C11 109.5(3) yes . . .
C9 C10 C15 110.1(3) yes . . .
C11 C10 C15 109.5(3) yes . . .
C6 C11 C10 109.7(3) yes . . .
C6 C12 C13 109.5(3) yes . . .
C12 C13 C14 109.2(3) yes . . .
C12 C13 C15 109.6(3) yes . . .
C14 C13 C15 110.1(3) yes . . .
C8 C14 C13 109.7(3) yes . . .
C10 C15 C13 108.9(3) yes . . .
N5 C16 C17 109.0(2) yes . . .
N5 C16 C21 109.6(2) yes . . .
N5 C16 C22 110.9(2) yes . . .
C17 C16 C21 108.5(2) yes . . .
C17 C16 C22 111.2(3) yes . . .
C21 C16 C22 107.6(2) yes . . .
C16 C17 C18 109.2(2) yes . . .
C17 C18 C19 109.7(3) yes . . .
C17 C18 C24 108.8(2) yes . . .
C19 C18 C24 110.1(3) yes . . .
C18 C19 C20 109.2(3) yes . . .
C19 C20 C21 108.6(3) yes . . .
C19 C20 C25 109.6(3) yes . . .
C21 C20 C25 110.9(3) yes . . .
C16 C21 C20 110.0(3) yes . . .
C16 C22 C23 109.8(3) yes . . .
C22 C23 C24 109.8(3) yes . . .
C22 C23 C25 109.5(3) yes . . .
C24 C23 C25 109.6(3) yes . . .
C18 C24 C23 109.8(3) yes . . .
C20 C25 C23 108.6(3) yes . . .
N2 C3 H3 125.804 no . . .
C4 C3 H3 125.784 no . . .
N5 C4 H4 126.061 no . . .
C3 C4 H4 126.069 no . . .
C6 C7 H7A 109.742 no . . .
C6 C7 H7B 109.745 no . . .
C8 C7 H7A 109.745 no . . .
C8 C7 H7B 109.739 no . . .
H7A C7 H7B 108.220 no . . .
C7 C8 H8 109.467 no . . .
C9 C8 H8 109.473 no . . .
C14 C8 H8 109.476 no . . .
C8 C9 H9A 109.855 no . . .
C8 C9 H9B 109.864 no . . .
C10 C9 H9A 109.851 no . . .
C10 C9 H9B 109.861 no . . .
H9A C9 H9B 108.286 no . . .
C9 C10 H10 109.239 no . . .
C11 C10 H10 109.248 no . . .
C15 C10 H10 109.233 no . . .
C6 C11 H11A 109.729 no . . .
C6 C11 H11B 109.732 no . . .
C10 C11 H11A 109.739 no . . .
C10 C11 H11B 109.741 no . . .
H11A C11 H11B 108.197 no . . .
C6 C12 H12A 109.752 no . . .
C6 C12 H12B 109.754 no . . .
C13 C12 H12A 109.773 no . . .
C13 C12 H12B 109.771 no . . .
H12A C12 H12B 108.227 no . . .
C12 C13 H13 109.266 no . . .
C14 C13 H13 109.276 no . . .
C15 C13 H13 109.276 no . . .
C8 C14 H14A 109.742 no . . .
C8 C14 H14B 109.731 no . . .
C13 C14 H14A 109.732 no . . .
C13 C14 H14B 109.725 no . . .
H14A C14 H14B 108.210 no . . .
C10 C15 H15A 109.915 no . . .
C10 C15 H15B 109.912 no . . .
C13 C15 H15A 109.918 no . . .
C13 C15 H15B 109.918 no . . .
H15A C15 H15B 108.318 no . . .
C16 C17 H17A 109.833 no . . .
C16 C17 H17B 109.842 no . . .
C18 C17 H17A 109.855 no . . .
C18 C17 H17B 109.849 no . . .
H17A C17 H17B 108.277 no . . .
C17 C18 H18 109.382 no . . .
C19 C18 H18 109.396 no . . .
C24 C18 H18 109.392 no . . .
C18 C19 H19A 109.831 no . . .
C18 C19 H19B 109.838 no . . .
C20 C19 H19A 109.830 no . . .
C20 C19 H19B 109.838 no . . .
H19A C19 H19B 108.268 no . . .
C19 C20 H20 109.269 no . . .
C21 C20 H20 109.244 no . . .
C25 C20 H20 109.247 no . . .
C16 C21 H21A 109.654 no . . .
C16 C21 H21B 109.656 no . . .
C20 C21 H21A 109.653 no . . .
C20 C21 H21B 109.652 no . . .
H21A C21 H21B 108.161 no . . .
C16 C22 H22A 109.712 no . . .
C16 C22 H22B 109.713 no . . .
C23 C22 H22A 109.711 no . . .
C23 C22 H22B 109.712 no . . .
H22A C22 H22B 108.200 no . . .
C22 C23 H23 109.316 no . . .
C24 C23 H23 109.322 no . . .
C25 C23 H23 109.317 no . . .
C18 C24 H24A 109.714 no . . .
C18 C24 H24B 109.715 no . . .
C23 C24 H24A 109.711 no . . .
C23 C24 H24B 109.714 no . . .
H24A C24 H24B 108.200 no . . .
C20 C25 H25A 109.984 no . . .
C20 C25 H25B 109.982 no . . .
C23 C25 H25A 109.971 no . . .
C23 C25 H25B 109.972 no . . .
H25A C25 H25B 108.355 no . . .

loop_
_geom_torsion_atom_site_label_1
_geom_torsion_atom_site_label_2
_geom_torsion_atom_site_label_3
_geom_torsion_atom_site_label_4
_geom_torsion
_geom_torsion_publ_flag
_geom_torsion_site_symmetry_1
_geom_torsion_site_symmetry_2
_geom_torsion_site_symmetry_3
_geom_torsion_site_symmetry_4
C1 N2 C3 C4 0.5(3) no . . . .
C3 N2 C1 Se1 176.8(2) no . . . .
C3 N2 C1 N5 -0.9(3) no . . . .
C1 N2 C6 C7 63.5(3) no . . . .
C1 N2 C6 C11 -177.4(2) no . . . .
C1 N2 C6 C12 -58.9(4) no . . . .
C6 N2 C1 Se1 -5.8(4) no . . . .
C6 N2 C1 N5 176.4(2) no . . . .
C3 N2 C6 C7 -119.5(3) no . . . .
C3 N2 C6 C11 -0.4(4) no . . . .
C3 N2 C6 C12 118.0(3) no . . . .
C6 N2 C3 C4 -177.0(2) no . . . .
C1 N5 C4 C3 -0.7(3) no . . . .
C4 N5 C1 Se1 -176.8(2) no . . . .
C4 N5 C1 N2 1.0(3) no . . . .
C1 N5 C16 C17 -68.2(3) no . . . .
C1 N5 C16 C21 173.2(2) no . . . .
C1 N5 C16 C22 54.6(4) no . . . .
C16 N5 C1 Se1 1.1(4) no . . . .
C16 N5 C1 N2 178.8(2) no . . . .
C4 N5 C16 C17 109.4(3) no . . . .
C4 N5 C16 C21 -9.2(3) no . . . .
C4 N5 C16 C22 -127.8(3) no . . . .
C16 N5 C4 C3 -178.7(2) no . . . .
N2 C3 C4 N5 0.1(4) no . . . .
N2 C6 C7 C8 -179.2(2) no . . . .
N2 C6 C11 C10 179.6(2) no . . . .
N2 C6 C12 C13 -180.0(2) no . . . .
C7 C6 C11 C10 -60.0(3) no . . . .
C11 C6 C7 C8 60.9(3) no . . . .
C7 C6 C12 C13 58.0(3) no . . . .
C12 C6 C7 C8 -57.7(3) no . . . .
C11 C6 C12 C13 -60.6(3) no . . . .
C12 C6 C11 C10 60.3(3) no . . . .
C6 C7 C8 C9 -61.7(3) no . . . .
C6 C7 C8 C14 58.7(4) no . . . .
C7 C8 C9 C10 60.8(3) no . . . .
C7 C8 C14 C13 -61.1(4) no . . . .
C9 C8 C14 C13 58.6(4) no . . . .
C14 C8 C9 C10 -59.0(4) no . . . .
C8 C9 C10 C11 -60.2(3) no . . . .
C8 C9 C10 C15 60.2(3) no . . . .
C9 C10 C11 C6 60.2(3) no . . . .
C9 C10 C15 C13 -60.4(3) no . . . .
C11 C10 C15 C13 60.0(4) no . . . .
C15 C10 C11 C6 -60.7(4) no . . . .
C6 C12 C13 C14 -59.3(4) no . . . .
C6 C12 C13 C15 61.5(3) no . . . .
C12 C13 C14 C8 61.5(4) no . . . .
C12 C13 C15 C10 -60.6(4) no . . . .
C14 C13 C15 C10 59.7(4) no . . . .
C15 C13 C14 C8 -58.9(3) no . . . .
N5 C16 C17 C18 -179.2(2) no . . . .
N5 C16 C21 C20 179.70(19) no . . . .
N5 C16 C22 C23 -178.5(2) no . . . .
C17 C16 C21 C20 60.8(3) no . . . .
C21 C16 C17 C18 -59.9(3) no . . . .
C17 C16 C22 C23 -57.0(3) no . . . .
C22 C16 C17 C18 58.2(3) no . . . .
C21 C16 C22 C23 61.6(3) no . . . .
C22 C16 C21 C20 -59.6(3) no . . . .
C16 C17 C18 C19 60.7(3) no . . . .
C16 C17 C18 C24 -59.9(3) no . . . .
C17 C18 C19 C20 -60.9(3) no . . . .
C17 C18 C24 C23 61.8(3) no . . . .
C19 C18 C24 C23 -58.5(3) no . . . .
C24 C18 C19 C20 58.8(3) no . . . .
C18 C19 C20 C21 60.5(3) no . . . .
C18 C19 C20 C25 -60.7(3) no . . . .
C19 C20 C21 C16 -61.1(3) no . . . .
C19 C20 C25 C23 61.6(3) no . . . .
C21 C20 C25 C23 -58.3(3) no . . . .
C25 C20 C21 C16 59.4(3) no . . . .
C16 C22 C23 C24 57.8(3) no . . . .
C16 C22 C23 C25 -62.6(3) no . . . .
C22 C23 C24 C18 -60.8(3) no . . . .
C22 C23 C25 C20 59.6(3) no . . . .
C24 C23 C25 C20 -60.9(3) no . . . .
C25 C23 C24 C18 59.4(3) no . . . .

loop_
_geom_contact_atom_site_label_1
_geom_contact_atom_site_label_2
_geom_contact_distance
_geom_contact_publ_flag
_geom_contact_site_symmetry_1
_geom_contact_site_symmetry_2
Se1 C6 3.439(3) no . .
Se1 C7 3.475(3) no . .
Se1 C12 3.490(3) no . .
Se1 C16 3.438(3) no . .
Se1 C17 3.588(3) no . .
Se1 C22 3.393(3) no . .
C1 C7 3.187(4) no . .
C1 C12 3.141(4) no . .
C1 C17 3.204(4) no . .
C1 C22 3.139(4) no . .
C3 C7 3.580(5) no . .
C3 C11 2.796(5) no . .
C3 C12 3.564(5) no . .
C4 C17 3.491(5) no . .
C4 C21 2.795(5) no . .
C6 C9 2.943(5) no . .
C6 C14 2.917(5) no . .
C6 C15 2.950(4) no . .
C7 C10 2.919(5) no . .
C7 C13 2.943(4) no . .
C7 C15 3.543(5) no . .
C8 C11 2.923(7) no . .
C8 C12 2.941(5) no . .
C8 C15 2.932(6) no . .
C9 C12 3.540(5) no . .
C9 C13 2.930(5) no . .
C10 C12 2.922(5) no . .
C10 C14 2.922(5) no . .
C11 C13 2.919(5) no . .
C11 C14 3.520(5) no . .
C16 C19 2.946(4) no . .
C16 C24 2.923(4) no . .
C16 C25 2.972(4) no . .
C17 C20 2.942(5) no . .
C17 C23 2.949(4) no . .
C17 C25 3.564(5) no . .
C18 C21 2.916(4) no . .
C18 C22 2.952(5) no . .
C18 C25 2.932(5) no . .
C19 C22 3.539(5) no . .
C19 C23 2.931(5) no . .
C20 C22 2.912(5) no . .
C20 C24 2.923(5) no . .
C21 C23 2.926(5) no . .
C21 C24 3.519(5) no . .
Se1 H7B 2.7290 no . .
Se1 H12B 2.7497 no . .
Se1 H17A 2.8855 no . .
Se1 H22A 2.6247 no . .
N2 H4 3.1158 no . .
N2 H7A 2.6941 no . .
N2 H7B 2.6827 no . .
N2 H11A 2.6855 no . .
N2 H11B 2.6791 no . .
N2 H12A 2.6803 no . .
N2 H12B 2.6806 no . .
N5 H3 3.1148 no . .
N5 H17A 2.6770 no . .
N5 H17B 2.6659 no . .
N5 H21A 2.6765 no . .
N5 H21B 2.6810 no . .
N5 H22A 2.6917 no . .
N5 H22B 2.7137 no . .
C1 H3 3.1500 no . .
C1 H4 3.1544 no . .
C1 H7A 3.4310 no . .
C1 H7B 2.9251 no . .
C1 H12A 3.3546 no . .
C1 H12B 2.8769 no . .
C1 H17A 2.9573 no . .
C1 H17B 3.4423 no . .
C1 H22A 2.8713 no . .
C1 H22B 3.3554 no . .
C3 H7A 3.5065 no . .
C3 H11A 2.6945 no . .
C3 H11B 2.6785 no . .
C3 H12A 3.4748 no . .
C4 H17B 3.3548 no . .
C4 H21A 2.6254 no . .
C4 H21B 2.7437 no . .
C6 H3 2.8041 no . .
C6 H8 3.3674 no . .
C6 H9A 3.2701 no . .
C6 H10 3.3760 no . .
C6 H13 3.3675 no . .
C6 H14A 3.2260 no . .
C6 H15B 3.2814 no . .
C7 H9A 2.6804 no . .
C7 H9B 3.3536 no . .
C7 H11A 2.6778 no . .
C7 H11B 3.3469 no . .
C7 H12A 3.3772 no . .
C7 H12B 2.7431 no . .
C7 H14A 2.6876 no . .
C7 H14B 3.3604 no . .
C8 H10 3.3521 no . .
C8 H11A 3.2562 no . .
C8 H12B 3.2884 no . .
C8 H13 3.3649 no . .
C8 H15A 3.2621 no . .
C9 H7A 2.6750 no . .
C9 H7B 3.3507 no . .
C9 H11A 2.6981 no . .
C9 H11B 3.3593 no . .
C9 H14A 3.3632 no . .
C9 H14B 2.7186 no . .
C9 H15A 2.7029 no . .
C9 H15B 3.3628 no . .
C10 H7A 3.2352 no . .
C10 H8 3.3543 no . .
C10 H12A 3.2427 no . .
C10 H13 3.3532 no . .
C10 H14B 3.2693 no . .
C11 H3 2.5120 no . .
C11 H7A 2.6691 no . .
C11 H7B 3.3488 no . .
C11 H9A 2.6962 no . .
C11 H9B 3.3618 no . .
C11 H12A 2.6749 no . .
C11 H12B 3.3527 no . .
C11 H15A 3.3636 no . .
C11 H15B 2.6998 no . .
C12 H7A 3.3786 no . .
C12 H7B 2.7436 no . .
C12 H11A 3.3524 no . .
C12 H11B 2.6780 no . .
C12 H14A 2.6735 no . .
C12 H14B 3.3487 no . .
C12 H15A 3.3567 no . .
C12 H15B 2.6919 no . .
C13 H7B 3.2935 no . .
C13 H8 3.3649 no . .
C13 H9B 3.2653 no . .
C13 H10 3.3529 no . .
C13 H11B 3.2467 no . .
C14 H7A 3.3604 no . .
C14 H7B 2.7061 no . .
C14 H9A 3.3659 no . .
C14 H9B 2.7144 no . .
C14 H12A 3.3488 no . .
C14 H12B 2.6911 no . .
C14 H15A 2.7065 no . .
C14 H15B 3.3604 no . .
C15 H9A 3.3627 no . .
C15 H9B 2.7034 no . .
C15 H11A 3.3611 no . .
C15 H11B 2.6958 no . .
C15 H12A 2.6842 no . .
C15 H12B 3.3556 no . .
C15 H14A 3.3594 no . .
C15 H14B 2.7100 no . .
C16 H4 2.8034 no . .
C16 H18 3.3730 no . .
C16 H19B 3.2695 no . .
C16 H20 3.3813 no . .
C16 H23 3.3746 no . .
C16 H24B 3.2302 no . .
C16 H25B 3.3181 no . .
C17 H19A 3.3676 no . .
C17 H19B 2.6976 no . .
C17 H21A 2.6795 no . .
C17 H21B 3.3553 no . .
C17 H22A 2.7592 no . .
C17 H22B 3.3864 no . .
C17 H24A 3.3608 no . .
C17 H24B 2.6787 no . .
C18 H20 3.3574 no . .
C18 H21A 3.2376 no . .
C18 H22A 3.3154 no . .
C18 H23 3.3676 no . .
C18 H25A 3.2480 no . .
C19 H17A 3.3654 no . .
C19 H17B 2.7027 no . .
C19 H21A 2.6779 no . .
C19 H21B 3.3526 no . .
C19 H24A 2.7200 no . .
C19 H24B 3.3645 no . .
C19 H25A 2.6862 no . .
C19 H25B 3.3592 no . .
C20 H17B 3.2727 no . .
C20 H18 3.3587 no . .
C20 H22B 3.2136 no . .
C20 H23 3.3537 no . .
C20 H24A 3.2709 no . .
C21 H4 2.5171 no . .
C21 H17A 3.3566 no . .
C21 H17B 2.6874 no . .
C21 H19A 3.3560 no . .
C21 H19B 2.6810 no . .
C21 H22A 3.3441 no . .
C21 H22B 2.6553 no . .
C21 H25A 3.3822 no . .
C21 H25B 2.7407 no . .
C22 H17A 2.7513 no . .
C22 H17B 3.3874 no . .
C22 H21A 3.3437 no . .
C22 H21B 2.6706 no . .
C22 H24A 3.3625 no . .
C22 H24B 2.6948 no . .
C22 H25A 3.3654 no . .
C22 H25B 2.7056 no . .
C23 H17A 3.2876 no . .
C23 H18 3.3666 no . .
C23 H19A 3.2673 no . .
C23 H20 3.3539 no . .
C23 H21B 3.2650 no . .
C24 H17A 2.6960 no . .
C24 H17B 3.3611 no . .
C24 H19A 2.7165 no . .
C24 H19B 3.3667 no . .
C24 H22A 2.7201 no . .
C24 H22B 3.3608 no . .
C24 H25A 2.6927 no . .
C24 H25B 3.3592 no . .
C25 H19A 2.6919 no . .
C25 H19B 3.3581 no . .
C25 H21A 3.3778 no . .
C25 H21B 2.7329 no . .
C25 H22A 3.3626 no . .
C25 H22B 2.6820 no . .
C25 H24A 2.7003 no . .
C25 H24B 3.3586 no . .
H3 H4 2.4471 no . .
H3 H11A 2.2544 no . .
H3 H11B 2.2600 no . .
H4 H17B 3.5280 no . .
H4 H21A 2.1493 no . .
H4 H21B 2.3773 no . .
H7A H8 2.3979 no . .
H7A H9A 2.4850 no . .
H7A H9B 3.5795 no . .
H7A H11A 2.4827 no . .
H7A H11B 3.5744 no . .
H7A H14A 3.5967 no . .
H7B H8 2.3814 no . .
H7B H9A 3.5777 no . .
H7B H11A 3.5796 no . .
H7B H12B 2.5928 no . .
H7B H14A 2.5173 no . .
H8 H9A 2.3862 no . .
H8 H9B 2.3803 no . .
H8 H14A 2.3942 no . .
H8 H14B 2.3838 no . .
H9A H10 2.3811 no . .
H9A H11A 2.5167 no . .
H9A H11B 3.5973 no . .
H9B H10 2.3833 no . .
H9B H14B 2.5521 no . .
H9B H15A 2.5260 no . .
H10 H11A 2.3866 no . .
H10 H11B 2.3893 no . .
H10 H15A 2.3868 no . .
H10 H15B 2.3828 no . .
H11A H12A 3.5799 no . .
H11A H15B 3.5991 no . .
H11B H12A 2.4852 no . .
H11B H12B 3.5811 no . .
H11B H15B 2.5166 no . .
H12A H13 2.3878 no . .
H12A H14A 3.5812 no . .
H12A H15A 3.5876 no . .
H12A H15B 2.5015 no . .
H12B H13 2.3746 no . .
H12B H14A 2.4976 no . .
H12B H14B 3.5863 no . .
H12B H15B 3.5895 no . .
H13 H14A 2.3836 no . .
H13 H14B 2.3725 no . .
H13 H15A 2.3826 no . .
H13 H15B 2.3858 no . .
H14B H15A 2.5395 no . .
H17A H18 2.3915 no . .
H17A H19B 3.5983 no . .
H17A H21A 3.5858 no . .
H17A H22A 2.6087 no . .
H17A H24A 3.5922 no . .
H17A H24B 2.4978 no . .
H17B H18 2.3989 no . .
H17B H19B 2.5166 no . .
H17B H21A 2.4955 no . .
H17B H21B 3.5880 no . .
H17B H24B 3.5864 no . .
H18 H19A 2.3786 no . .
H18 H19B 2.3891 no . .
H18 H24A 2.3806 no . .
H18 H24B 2.3948 no . .
H19A H20 2.3864 no . .
H19A H21A 3.5828 no . .
H19A H24A 2.5549 no . .
H19A H25A 2.5018 no . .
H19A H25B 3.5909 no . .
H19B H20 2.3823 no . .
H19B H21A 2.4879 no . .
H19B H21B 3.5805 no . .
H19B H25A 3.5893 no . .
H20 H21A 2.3902 no . .
H20 H21B 2.3882 no . .
H20 H25A 2.3929 no . .
H20 H25B 2.3790 no . .
H21A H22B 3.5649 no . .
H21B H22A 3.5693 no . .
H21B H22B 2.4664 no . .
H21B H25B 2.5774 no . .
H22A H23 2.3746 no . .
H22A H24B 2.5365 no . .
H22A H25B 3.5965 no . .
H22B H23 2.4002 no . .
H22B H25A 3.5917 no . .
H22B H25B 2.5065 no . .
H23 H24A 2.3755 no . .
H23 H24B 2.3840 no . .
H23 H25A 2.3942 no . .
H23 H25B 2.3868 no . .
H24A H25A 2.5174 no . .
H24A H25B 3.5988 no . .
H24B H25A 3.5987 no . .
Se1 H7A 3.4829 no . 1_565
Se1 H9A 3.3459 no . 1_565
Se1 H19B 3.2246 no . 4_664
Se1 H21A 3.1166 no . 4_664
Se1 H25A 3.2664 no . 4_674
N2 H14B 3.4170 no . 2_555
N2 H22B 3.4767 no . 1_545
N2 H23 3.5104 no . 1_545
N5 H14B 3.5531 no . 2_555
N5 H23 3.3409 no . 1_545
C1 H23 3.3857 no . 1_545
C3 H9B 3.3186 no . 2_555
C3 H14B 2.9572 no . 2_555
C3 H18 3.2449 no . 4_665
C3 H22B 3.1619 no . 1_545
C3 H23 3.5409 no . 1_545
C3 H25B 3.4114 no . 1_545
C4 H14B 3.0534 no . 2_555
C4 H17A 3.3214 no . 4_665
C4 H18 3.2045 no . 4_665
C4 H23 3.4399 no . 1_545
C4 H25B 3.0928 no . 1_545
C7 H19B 3.5852 no . 4_664
C7 H20 3.0078 no . 4_664
C7 H22A 3.3681 no . 1_545
C8 H11B 3.3831 no . 2_544
C8 H12A 3.5960 no . 2_544
C9 H11B 3.5305 no . 2_544
C9 H12A 3.3299 no . 1_545
C9 H12B 3.0402 no . 1_545
C9 H18 3.4849 no . 3_455
C10 H14A 3.1368 no . 2_545
C10 H19B 3.2584 no . 3_455
C11 H8 3.5348 no . 2_555
C11 H14A 3.0752 no . 2_545
C12 H9A 2.9230 no . 1_565
C12 H9B 3.4307 no . 1_565
C12 H19A 3.5851 no . 3_465
C13 H19A 3.4127 no . 3_465
C13 H24A 3.0751 no . 3_465
C14 H10 3.4168 no . 2_554
C14 H11A 3.3349 no . 2_554
C14 H12A 3.5997 no . 2_544
C15 H18 3.5806 no . 3_455
C15 H19A 3.3496 no . 3_465
C15 H19B 3.4273 no . 3_455
C15 H24A 3.0577 no . 3_465
C15 H25A 3.3030 no . 3_465
C17 H4 3.0440 no . 4_664
C17 H15A 3.4355 no . 3_555
C17 H23 3.4063 no . 1_545
C18 H3 3.5987 no . 4_664
C18 H4 3.2105 no . 4_664
C18 H9B 3.5237 no . 3_555
C18 H13 3.4304 no . 3_565
C18 H15A 3.3523 no . 3_555
C19 H7B 3.1041 no . 4_665
C19 H10 3.1457 no . 3_555
C19 H15B 3.4933 no . 3_565
C20 H7A 3.5575 no . 4_665
C20 H7B 3.2177 no . 4_665
C20 H24B 3.0693 no . 4_675
C21 H17A 3.5581 no . 4_665
C21 H23 3.5806 no . 4_675
C21 H24B 3.1087 no . 4_675
C22 H7A 3.0190 no . 1_565
C22 H20 3.5102 no . 4_674
C23 H17B 3.4107 no . 1_565
C23 H20 3.4835 no . 4_674
C23 H21B 3.4935 no . 4_674
C24 H13 3.1665 no . 3_565
C24 H20 3.5371 no . 4_674
C24 H21B 2.9139 no . 4_674
C24 H25B 3.1113 no . 4_674
C25 H15B 3.4994 no . 3_565
C25 H17B 3.4095 no . 1_565
C25 H24B 2.9265 no . 4_675
H3 C18 3.5987 no . 4_665
H3 H9B 2.7166 no . 2_555
H3 H13 3.2241 no . 2_545
H3 H14B 3.1247 no . 2_555
H3 H18 2.7280 no . 4_665
H3 H22B 3.0458 no . 1_545
H3 H24B 3.4881 no . 4_665
H3 H25B 3.5100 no . 1_545
H4 C17 3.0440 no . 4_665
H4 C18 3.2105 no . 4_665
H4 H14B 3.2927 no . 2_555
H4 H15A 3.3843 no . 2_555
H4 H17A 2.3994 no . 4_665
H4 H17B 3.2064 no . 4_665
H4 H18 2.6434 no . 4_665
H4 H24B 3.2623 no . 4_665
H4 H25B 2.9182 no . 1_545
H7A Se1 3.4829 no . 1_545
H7A C20 3.5575 no . 4_664
H7A C22 3.0190 no . 1_545
H7A H20 2.6148 no . 4_664
H7A H22A 2.3950 no . 1_545
H7A H22B 2.8119 no . 1_545
H7A H23 3.4134 no . 1_545
H7B C19 3.1041 no . 4_664
H7B C20 3.2177 no . 4_664
H7B H10 3.3674 no . 2_554
H7B H19A 3.0230 no . 4_664
H7B H19B 2.6721 no . 4_664
H7B H20 2.5204 no . 4_664
H8 C11 3.5348 no . 2_544
H8 H11B 2.6073 no . 2_544
H8 H12A 2.7944 no . 2_544
H8 H15B 3.1092 no . 2_544
H8 H19A 3.0208 no . 4_664
H9A Se1 3.3459 no . 1_545
H9A C12 2.9230 no . 1_545
H9A H12A 2.6627 no . 1_545
H9A H12B 2.3045 no . 1_545
H9A H14A 3.5147 no . 2_545
H9B C3 3.3186 no . 2_544
H9B C12 3.4307 no . 1_545
H9B C18 3.5237 no . 3_455
H9B H3 2.7166 no . 2_544
H9B H11B 3.0495 no . 2_544
H9B H12A 3.2152 no . 1_545
H9B H12B 2.9169 no . 1_545
H9B H13 3.2259 no . 1_545
H9B H18 2.6336 no . 3_455
H9B H19A 3.5149 no . 3_455
H9B H19B 3.5794 no . 3_455
H10 C14 3.4168 no . 2_545
H10 C19 3.1457 no . 3_455
H10 H7B 3.3674 no . 2_545
H10 H12A 3.4388 no . 1_545
H10 H14A 2.4466 no . 2_545
H10 H18 3.3698 no . 3_455
H10 H19A 3.0536 no . 3_455
H10 H19B 2.4563 no . 3_455
H11A C14 3.3349 no . 2_545
H11A H13 3.4216 no . 2_545
H11A H14A 2.5956 no . 2_545
H11A H14B 3.3294 no . 2_545
H11A H22B 2.8656 no . 1_545
H11B C8 3.3831 no . 2_555
H11B C9 3.5305 no . 2_555
H11B H8 2.6073 no . 2_555
H11B H9B 3.0495 no . 2_555
H11B H12B 3.3923 no . 2_545
H11B H14A 3.0878 no . 2_545
H11B H14B 3.5778 no . 2_555
H12A C8 3.5960 no . 2_555
H12A C9 3.3299 no . 1_565
H12A C14 3.5997 no . 2_555
H12A H8 2.7944 no . 2_555
H12A H9A 2.6627 no . 1_565
H12A H9B 3.2152 no . 1_565
H12A H10 3.4388 no . 1_565
H12A H14A 3.3447 no . 2_555
H12A H14B 3.3247 no . 2_555
H12A H19A 2.9032 no . 3_465
H12B C9 3.0402 no . 1_565
H12B H9A 2.3045 no . 1_565
H12B H9B 2.9169 no . 1_565
H12B H11B 3.3923 no . 2_554
H13 C18 3.4304 no . 3_465
H13 C24 3.1665 no . 3_465
H13 H3 3.2241 no . 2_554
H13 H9B 3.2259 no . 1_565
H13 H11A 3.4216 no . 2_554
H13 H18 3.0712 no . 3_465
H13 H19A 2.9402 no . 3_465
H13 H24A 2.3247 no . 3_465
H13 H24B 3.5669 no . 3_465
H14A C10 3.1368 no . 2_554
H14A C11 3.0752 no . 2_554
H14A H9A 3.5147 no . 2_554
H14A H10 2.4466 no . 2_554
H14A H11A 2.5956 no . 2_554
H14A H11B 3.0878 no . 2_554
H14A H12A 3.3447 no . 2_544
H14B N2 3.4170 no . 2_544
H14B N5 3.5531 no . 2_544
H14B C3 2.9572 no . 2_544
H14B C4 3.0534 no . 2_544
H14B H3 3.1247 no . 2_544
H14B H4 3.2927 no . 2_544
H14B H11A 3.3294 no . 2_554
H14B H11B 3.5778 no . 2_544
H14B H12A 3.3247 no . 2_544
H15A C17 3.4355 no . 3_455
H15A C18 3.3523 no . 3_455
H15A H4 3.3843 no . 2_544
H15A H17B 2.7914 no . 3_455
H15A H18 2.7612 no . 3_455
H15A H19B 3.0148 no . 3_455
H15A H24A 2.7482 no . 3_465
H15A H25A 3.1114 no . 3_465
H15B C19 3.4933 no . 3_465
H15B C25 3.4994 no . 3_465
H15B H8 3.1092 no . 2_555
H15B H19A 2.6040 no . 3_465
H15B H19B 3.4707 no . 3_455
H15B H24A 2.9186 no . 3_465
H15B H25A 2.6071 no . 3_465
H17A C4 3.3214 no . 4_664
H17A C21 3.5581 no . 4_664
H17A H4 2.3994 no . 4_664
H17A H21A 2.7926 no . 4_664
H17A H21B 3.4235 no . 4_664
H17A H23 3.3226 no . 1_545
H17A H25B 3.1891 no . 4_674
H17B C23 3.4107 no . 1_545
H17B C25 3.4095 no . 1_545
H17B H4 3.2064 no . 4_664
H17B H15A 2.7914 no . 3_555
H17B H23 2.7130 no . 1_545
H17B H24A 3.5244 no . 1_545
H17B H25A 2.8662 no . 1_545
H17B H25B 3.4979 no . 1_545
H18 C3 3.2449 no . 4_664
H18 C4 3.2045 no . 4_664
H18 C9 3.4849 no . 3_555
H18 C15 3.5806 no . 3_555
H18 H3 2.7280 no . 4_664
H18 H4 2.6434 no . 4_664
H18 H9B 2.6336 no . 3_555
H18 H10 3.3698 no . 3_555
H18 H13 3.0712 no . 3_565
H18 H15A 2.7612 no . 3_555
H19A C12 3.5851 no . 3_565
H19A C13 3.4127 no . 3_565
H19A C15 3.3496 no . 3_565
H19A H7B 3.0230 no . 4_665
H19A H8 3.0208 no . 4_665
H19A H9B 3.5149 no . 3_555
H19A H10 3.0536 no . 3_555
H19A H12A 2.9032 no . 3_565
H19A H13 2.9402 no . 3_565
H19A H15B 2.6040 no . 3_565
H19B Se1 3.2246 no . 4_665
H19B C7 3.5852 no . 4_665
H19B C10 3.2584 no . 3_555
H19B C15 3.4273 no . 3_555
H19B H7B 2.6721 no . 4_665
H19B H9B 3.5794 no . 3_555
H19B H10 2.4563 no . 3_555
H19B H15A 3.0148 no . 3_555
H19B H15B 3.4707 no . 3_555
H20 C7 3.0078 no . 4_665
H20 C22 3.5102 no . 4_675
H20 C23 3.4835 no . 4_675
H20 C24 3.5371 no . 4_675
H20 H7A 2.6148 no . 4_665
H20 H7B 2.5204 no . 4_665
H20 H22A 2.7601 no . 4_675
H20 H23 3.0190 no . 4_675
H20 H24B 2.8069 no . 4_675
H21A Se1 3.1166 no . 4_665
H21A H17A 2.7926 no . 4_665
H21A H23 3.5421 no . 4_675
H21A H25A 3.5260 no . 1_545
H21A H25B 3.5104 no . 1_545
H21B C23 3.4935 no . 4_675
H21B C24 2.9139 no . 4_675
H21B H17A 3.4235 no . 4_665
H21B H23 3.0313 no . 4_675
H21B H24A 2.7071 no . 4_675
H21B H24B 2.3735 no . 4_675
H22A C7 3.3681 no . 1_565
H22A H7A 2.3950 no . 1_565
H22A H20 2.7601 no . 4_674
H22A H25B 3.4332 no . 4_674
H22B N2 3.4767 no . 1_565
H22B C3 3.1619 no . 1_565
H22B H3 3.0458 no . 1_565
H22B H7A 2.8119 no . 1_565
H22B H11A 2.8656 no . 1_565
H22B H24B 3.4503 no . 4_675
H23 N2 3.5104 no . 1_565
H23 N5 3.3409 no . 1_565
H23 C1 3.3857 no . 1_565
H23 C3 3.5409 no . 1_565
H23 C4 3.4399 no . 1_565
H23 C17 3.4063 no . 1_565
H23 C21 3.5806 no . 4_674
H23 H7A 3.4134 no . 1_565
H23 H17A 3.3226 no . 1_565
H23 H17B 2.7130 no . 1_565
H23 H20 3.0190 no . 4_674
H23 H21A 3.5421 no . 4_674
H23 H21B 3.0313 no . 4_674
H24A C13 3.0751 no . 3_565
H24A C15 3.0577 no . 3_565
H24A H13 2.3247 no . 3_565
H24A H15A 2.7482 no . 3_565
H24A H15B 2.9186 no . 3_565
H24A H17B 3.5244 no . 1_565
H24A H21B 2.7071 no . 4_674
H24A H25B 3.5373 no . 4_674
H24B C20 3.0693 no . 4_674
H24B C21 3.1087 no . 4_674
H24B C25 2.9265 no . 4_674
H24B H3 3.4881 no . 4_664
H24B H4 3.2623 no . 4_664
H24B H13 3.5669 no . 3_565
H24B H20 2.8069 no . 4_674
H24B H21B 2.3735 no . 4_674
H24B H22B 3.4503 no . 4_674
H24B H25A 3.4786 no . 4_674
H24B H25B 2.1259 no . 4_674
H25A Se1 3.2664 no . 4_675
H25A C15 3.3030 no . 3_565
H25A H15A 3.1114 no . 3_565
H25A H15B 2.6071 no . 3_565
H25A H17B 2.8662 no . 1_565
H25A H21A 3.5260 no . 1_565
H25A H24B 3.4786 no . 4_675
H25B C3 3.4114 no . 1_565
H25B C4 3.0928 no . 1_565
H25B C24 3.1113 no . 4_675
H25B H3 3.5100 no . 1_565
H25B H4 2.9182 no . 1_565
H25B H17A 3.1891 no . 4_675
H25B H17B 3.4979 no . 1_565
H25B H21A 3.5104 no . 1_565
H25B H22A 3.4332 no . 4_675
H25B H24A 3.5373 no . 4_675
H25B H24B 2.1259 no . 4_675

#==============================================================================

#==============================================================================
# Additional structures and associated data_? identifiers
# should be added at this point if there is more than one 
# structure analysis in the CIF.


_shelx_res_file                  
;
TITL SNDN56
CELL  0.71075 23.30010 7.08070 11.64150 90.00000 90.00000 90.00000
ZERR  4 0.00239 0.00065 0.00130 0.00000 0.00000 0.00000
LATT -1
SYMM .50-X, .50+Y, .50+Z
SYMM .50+X, .50-Y,    +Z
SYMM    -X,    -Y, .50+Z
SFAC C H N SE
UNIT 92 128 8 4
L.S. 5
FMAP 2
PLAN 5
BOND $H
CONF
LIST 4
TEMP -100.0
ACTA
SIZE 0.050 0.050 0.120
WGHT    0.035700
FVAR       0.57570
SE1   4    0.384773    0.601572    0.506920    11.00000    0.02634    0.02912 =
         0.02194    0.00248   -0.00107   -0.00752
N2    3    0.354246    0.376408    0.706634    11.00000    0.02176    0.02251 =
         0.02513    0.00000    0.00313   -0.00232
N5    3    0.427018    0.564386    0.740431    11.00000    0.02023    0.02205 =
         0.02273    0.00080    0.00194   -0.00159
C1    1    0.388364    0.512484    0.657598    11.00000    0.01904    0.01989 =
         0.02466    0.00024    0.00260    0.00167
C3    1    0.372724    0.344728    0.817204    11.00000    0.03051    0.02767 =
         0.02524    0.00492    0.00359   -0.00310
AFIX  43
H3    2    0.356620    0.256661    0.869657    11.00000   -1.20000
AFIX   0
C4    1    0.417034    0.458513    0.838240    11.00000    0.02849    0.02853 =
         0.02240    0.00360    0.00149   -0.00122
AFIX  43
H4    2    0.438043    0.465653    0.908042    11.00000   -1.20000
AFIX   0
C6    1    0.302770    0.278915    0.654666    11.00000    0.01686    0.02142 =
         0.03132   -0.00143    0.00072   -0.00289
C7    1    0.320688    0.163925    0.549567    11.00000    0.02044    0.02170 =
         0.03724   -0.00391    0.00195    0.00033
AFIX  23
H7A   2    0.349111    0.066979    0.572346    11.00000   -1.20000
H7B   2    0.338800    0.247932    0.492061    11.00000   -1.20000
AFIX   0
C8    1    0.267810    0.068170    0.496929    11.00000    0.03318    0.02847 =
         0.04342   -0.00527   -0.00069   -0.00671
AFIX  13
H8    2    0.279485   -0.004209    0.426967    11.00000   -1.20000
AFIX   0
C9    1    0.241921   -0.066748    0.584865    11.00000    0.02897    0.02217 =
         0.06143    0.00292   -0.00621   -0.00456
AFIX  23
H9A   2    0.270557   -0.163612    0.606680    11.00000   -1.20000
H9B   2    0.208239   -0.131698    0.551299    11.00000   -1.20000
AFIX   0
C10   1    0.223697    0.045187    0.690876    11.00000    0.02361    0.02771 =
         0.05090    0.01106    0.00150   -0.00724
AFIX  13
H10   2    0.206833   -0.043137    0.748786    11.00000   -1.20000
AFIX   0
C11   1    0.276332    0.143390    0.743205    11.00000    0.02642    0.02751 =
         0.03961    0.00729    0.00374   -0.00355
AFIX  23
H11A  2    0.305086    0.047651    0.766207    11.00000   -1.20000
H11B  2    0.264786    0.214714    0.812602    11.00000   -1.20000
AFIX   0
C12   1    0.257254    0.426756    0.622723    11.00000    0.02236    0.01831 =
         0.04619    0.00149    0.00768    0.00124
AFIX  23
H12A  2    0.245497    0.497498    0.692198    11.00000   -1.20000
H12B  2    0.273506    0.517708    0.566923    11.00000   -1.20000
AFIX   0
C13   1    0.205164    0.328295    0.570193    11.00000    0.01888    0.02845 =
         0.06921    0.01132   -0.00565    0.00205
AFIX  13
H13   2    0.175996    0.425264    0.548009    11.00000   -1.20000
AFIX   0
C14   1    0.223855    0.219680    0.463474    11.00000    0.03175    0.04146 =
         0.04771    0.00986   -0.01380   -0.01119
AFIX  23
H14A  2    0.241109    0.307759    0.407177    11.00000   -1.20000
H14B  2    0.190067    0.159383    0.427231    11.00000   -1.20000
AFIX   0
C15   1    0.178892    0.193349    0.658023    11.00000    0.01903    0.03282 =
         0.07126    0.00708    0.00637   -0.00111
AFIX  23
H15A  2    0.144696    0.130864    0.624808    11.00000   -1.20000
H15B  2    0.166744    0.264382    0.727118    11.00000   -1.20000
AFIX   0
C16   1    0.474992    0.706408    0.731753    11.00000    0.01600    0.02000 =
         0.02435    0.00071    0.00066   -0.00420
C17   1    0.521045    0.630327    0.649414    11.00000    0.02396    0.02571 =
         0.02305   -0.00339    0.00126    0.00144
AFIX  23
H17A  2    0.504191    0.609971    0.572338    11.00000   -1.20000
H17B  2    0.535736    0.507803    0.677939    11.00000   -1.20000
AFIX   0
C18   1    0.570509    0.773837    0.641588    11.00000    0.01899    0.03636 =
         0.02606   -0.00219    0.00358   -0.00063
AFIX  13
H18   2    0.600353    0.725474    0.587315    11.00000   -1.20000
AFIX   0
C19   1    0.597235    0.801884    0.760142    11.00000    0.01959    0.03675 =
         0.03441    0.00298   -0.00228    0.00024
AFIX  23
H19A  2    0.629703    0.891655    0.754893    11.00000   -1.20000
H19B  2    0.612102    0.680003    0.789312    11.00000   -1.20000
AFIX   0
C20   1    0.551706    0.879022    0.842353    11.00000    0.02368    0.03207 =
         0.02449   -0.00123   -0.00593   -0.00409
AFIX  13
H20   2    0.569114    0.896609    0.920136    11.00000   -1.20000
AFIX   0
C21   1    0.502432    0.734933    0.850450    11.00000    0.02291    0.02610 =
         0.02122    0.00013    0.00007   -0.00095
AFIX  23
H21A  2    0.517405    0.612935    0.879221    11.00000   -1.20000
H21B  2    0.473119    0.780887    0.905301    11.00000   -1.20000
AFIX   0
C22   1    0.452239    0.898792    0.691440    11.00000    0.01984    0.02268 =
         0.03018    0.00118   -0.00307    0.00145
AFIX  23
H22A  2    0.432829    0.884520    0.616292    11.00000   -1.20000
H22B  2    0.423867    0.947328    0.747438    11.00000   -1.20000
AFIX   0
C23   1    0.502147    1.038978    0.680264    11.00000    0.02701    0.02049 =
         0.03418    0.00389   -0.00634   -0.00254
AFIX  13
H23   2    0.487248    1.162304    0.650888    11.00000   -1.20000
AFIX   0
C24   1    0.546759    0.961781    0.596540    11.00000    0.02814    0.03392 =
         0.02627    0.00389   -0.00377   -0.01085
AFIX  23
H24A  2    0.578439    1.053849    0.587837    11.00000   -1.20000
H24B  2    0.528950    0.942333    0.520242    11.00000   -1.20000
AFIX   0
C25   1    0.529856    1.069192    0.798227    11.00000    0.03053    0.02632 =
         0.03029   -0.00320   -0.00151   -0.00480
AFIX  23
H25A  2    0.562132    1.159491    0.791723    11.00000   -1.20000
H25B  2    0.501337    1.121963    0.852483    11.00000   -1.20000
AFIX   0
HKLF 4
 
REM  SNDN56
REM R1 =  0.0238 for    3326 Fo > 4sig(Fo)  and  0.0257 for all    3522 data
REM    235 parameters refined using      1 restraints
 
END  
     
WGHT      0.0357      0.0000 

REM Highest difference peak  1.047,  deepest hole -0.150,  1-sigma level  0.052
Q1    1   0.6157  0.9001  0.5067  11.00000  0.05    1.05
Q2    1   0.3932  0.4815  0.5046  11.00000  0.05    0.27
Q3    1   0.2573  0.0025  0.5423  11.00000  0.05    0.23
Q4    1   0.3431  0.6031  0.5046  11.00000  0.05    0.22
Q5    1   0.2476  0.1517  0.5005  11.00000  0.05    0.21
;
_shelx_res_checksum              30547
_chemical_name_systematic        '[Se(IAd)]'
_exptl_crystal_recrystallization_method 
'Re-crystallisation from solvent: DCM, pentane'
####################################################################### 
# 
# This file contains crystal structure data downloaded from the 
# Cambridge Structural Database (CSD) hosted by the Cambridge 
# Crystallographic Data Centre (CCDC).
# 
# Full information about CCDC data access policies and citation 
# guidelines are available at http://www.ccdc.cam.ac.uk/access/V1 
# 
# Audit and citation data items may have been added by the CCDC. 
# Please retain this information to preserve the provenance of 
# this file and to allow appropriate attribution of the data. 
# 
#######################################################################

data_[Se(ICy)]
_database_code_depnum_ccdc_archive 'CCDC 1024808'
_audit_update_record             
;
2014-09-17 deposited with the CCDC.
2015-01-02 downloaded from the CCDC.
;

#==============================================================================
# CHEMICAL DATA

_chemical_formula_sum            'C15 H24 N2 Se'
_chemical_formula_moiety         'C15 H24 N2 Se'
_chemical_formula_weight         311.33
_chemical_melting_point          ?

#==============================================================================
# CRYSTAL DATA
_space_group_crystal_system      monoclinic
_space_group_name_H-M_alt        'P 1 21/c 1'
_space_group_name_Hall           '-P 2ybc'
_space_group_IT_number           14
loop_
_symmetry_equiv_pos_site_id
_space_group_symop_operation_xyz
1 +X,+Y,+Z
2 -X,1/2+Y,1/2-Z
3 -X,-Y,-Z
4 +X,1/2-Y,1/2+Z
#------------------------------------------------------------------------------
_cell_length_a                   11.8147(15)
_cell_length_b                   11.1443(13)
_cell_length_c                   12.2088(14)
_cell_angle_alpha                90.0000
_cell_angle_beta                 108.210(3)
_cell_angle_gamma                90.0000
_cell_volume                     1527.0(3)
_cell_formula_units_Z            4
_cell_measurement_reflns_used    4415
_cell_measurement_theta_min      1.81
_cell_measurement_theta_max      25.35
_cell_measurement_temperature    173
#------------------------------------------------------------------------------
_exptl_crystal_description       prism
_exptl_crystal_colour            colorless
_exptl_crystal_size_max          0.150
_exptl_crystal_size_mid          0.120
_exptl_crystal_size_min          0.040
_exptl_crystal_density_diffrn    1.354
_exptl_crystal_density_meas      ?
_exptl_crystal_density_method    'not measured'
_exptl_crystal_F_000             648.00
_exptl_absorpt_coefficient_mu    2.446
_exptl_absorpt_correction_type   multi-scan
_exptl_absorpt_process_details   'REQAB (Rigaku, 1998)'
_exptl_absorpt_correction_T_min  0.766
_exptl_absorpt_correction_T_max  0.907

#==============================================================================
# EXPERIMENTAL DATA

_diffrn_ambient_temperature      173
_diffrn_radiation_type           'Mo K\a'
_diffrn_radiation_wavelength     0.71075
_diffrn_measurement_device_type  'Rigaku XtaLAB P200'
_diffrn_measurement_method       \w
_diffrn_detector_area_resol_mean 5.811
_diffrn_reflns_number            18233
_diffrn_reflns_av_R_equivalents  0.0483
_diffrn_reflns_theta_max         25.388
_diffrn_reflns_theta_min         1.815
_diffrn_reflns_theta_full        25.242
_diffrn_measured_fraction_theta_max 0.999
_diffrn_measured_fraction_theta_full 0.999
_diffrn_reflns_Laue_measured_fraction_max 0.999
_diffrn_reflns_Laue_measured_fraction_full 0.999
_diffrn_reflns_point_group_measured_fraction_max 0.999
_diffrn_reflns_point_group_measured_fraction_full 0.999
_diffrn_reflns_limit_h_min       -14
_diffrn_reflns_limit_h_max       14
_diffrn_reflns_limit_k_min       -13
_diffrn_reflns_limit_k_max       13
_diffrn_reflns_limit_l_min       -14
_diffrn_reflns_limit_l_max       14
_diffrn_standards_number         0
_diffrn_standards_interval_count .
_diffrn_standards_decay_%        ?

#==============================================================================
# REFINEMENT DATA

_refine_special_details          
;
    Refinement was performed using all reflections. The weighted 
    R-factor (wR) and goodness of fit (S) are based on F^2^.
    R-factor (gt) are based on F. The threshold expression of
    F^2^ > 2.0 sigma(F^2^) is used only for calculating R-factor (gt).
;
_reflns_number_total             2808
_reflns_number_gt                2397
_reflns_threshold_expression     F^2^>2.0\s(F^2^)
_refine_ls_structure_factor_coef Fsqd
_refine_ls_R_factor_all          0.0393
_refine_ls_R_factor_gt           0.0330
_refine_ls_wR_factor_ref         0.0998
_refine_ls_wR_factor_gt          0.0962
_refine_ls_number_restraints     0
_refine_ls_hydrogen_treatment    constr
_refine_ls_number_reflns         2808
_refine_ls_number_parameters     163
_refine_ls_goodness_of_fit_ref   1.047
_refine_ls_weighting_scheme      calc
_refine_ls_weighting_details     
'w = 1/[\s^2^(Fo^2^)+(0.0730P)^2^+0.0000P] where P=(Fo^2^+2Fc^2^)/3'
_atom_sites_solution_hydrogens   geom
_atom_sites_solution_primary     direct
_atom_sites_solution_secondary   difmap
_refine_ls_shift/su_max          0.000
_refine_diff_density_max         0.89
_refine_diff_density_min         -0.42
_refine_ls_extinction_method     none
_refine_ls_extinction_coef       ?

loop_
_atom_type_symbol
_atom_type_description
_atom_type_scat_dispersion_real
_atom_type_scat_dispersion_imag
_atom_type_scat_source
C C 0.0033 0.0016
;
International Tables for Crystallography
(Vol. C, Tables 4.2.6.8 and 6.1.1.4)
;
H H 0.0000 0.0000
;
International Tables for Crystallography
(Vol. C, Table 6.1.1.4)
;
N N 0.0061 0.0033
;
International Tables for Crystallography
(Vol. C, Tables 4.2.6.8 and 6.1.1.4)
;
Se Se -0.0929 2.2259
;
International Tables for Crystallography
(Vol. C, Tables 4.2.6.8 and 6.1.1.4)
;

#==============================================================================
# ATOMIC COORDINATES AND THERMAL PARAMETERS

loop_
_atom_site_label
_atom_site_type_symbol
_atom_site_fract_x
_atom_site_fract_y
_atom_site_fract_z
_atom_site_U_iso_or_equiv
_atom_site_adp_type
_atom_site_occupancy
_atom_site_site_symmetry_multiplicity
_atom_site_calc_flag
_atom_site_refinement_flags
_atom_site_disorder_assembly
_atom_site_disorder_group
Se1 Se 0.21807(2) 0.04854(2) 0.23867(2) 0.03102(13) Uani 1 4 d . . .
N2 N 0.08102(17) 0.26068(18) 0.24891(17) 0.0288(4) Uani 1 4 d . . .
N5 N 0.23392(18) 0.23892(18) 0.40225(17) 0.0307(5) Uani 1 4 d . . .
C1 C 0.1759(2) 0.1886(2) 0.2978(2) 0.0267(5) Uani 1 4 d . . .
C3 C 0.0782(2) 0.3532(2) 0.3236(2) 0.0339(6) Uani 1 4 d . . .
C4 C 0.1722(2) 0.3392(2) 0.4185(2) 0.0347(6) Uani 1 4 d . . .
C6 C -0.0079(2) 0.2407(2) 0.1363(2) 0.0298(5) Uani 1 4 d . . .
C7 C -0.1229(2) 0.1896(2) 0.1482(2) 0.0336(6) Uani 1 4 d . . .
C8 C -0.2126(3) 0.1658(3) 0.0293(3) 0.0477(7) Uani 1 4 d . . .
C9 C -0.2359(3) 0.2793(3) -0.0433(3) 0.0486(8) Uani 1 4 d . . .
C10 C -0.1206(3) 0.3302(3) -0.0539(2) 0.0429(7) Uani 1 4 d . . .
C11 C -0.0320(2) 0.3555(2) 0.0639(2) 0.0360(6) Uani 1 4 d . . .
C12 C 0.3379(2) 0.1867(2) 0.4896(2) 0.0317(5) Uani 1 4 d . . .
C13 C 0.2970(2) 0.1190(2) 0.5782(3) 0.0405(6) Uani 1 4 d . . .
C14 C 0.4016(3) 0.0614(3) 0.6693(3) 0.0527(8) Uani 1 4 d . . .
C15 C 0.4943(3) 0.1562(3) 0.7279(3) 0.0460(7) Uani 1 4 d . . .
C16 C 0.5343(3) 0.2236(3) 0.6381(3) 0.0470(7) Uani 1 4 d . . .
C17 C 0.4299(2) 0.2823(3) 0.5474(2) 0.0412(7) Uani 1 4 d . . .
H3 H 0.0203 0.41519 0.31005 0.0406 Uiso 1 4 calc R . .
H4 H 0.19272 0.38917 0.4849 0.0416 Uiso 1 4 calc R . .
H6 H 0.02535 0.17997 0.09433 0.0358 Uiso 1 4 calc R . .
H7A H -0.15732 0.24712 0.19094 0.0404 Uiso 1 4 calc R . .
H7B H -0.10567 0.11388 0.19272 0.0404 Uiso 1 4 calc R . .
H8A H -0.18129 0.10259 -0.01037 0.0573 Uiso 1 4 calc R . .
H8B H -0.28836 0.13663 0.03834 0.0573 Uiso 1 4 calc R . .
H9A H -0.29084 0.26103 -0.12113 0.0583 Uiso 1 4 calc R . .
H9B H -0.27451 0.33984 -0.00746 0.0583 Uiso 1 4 calc R . .
H10A H -0.13772 0.40549 -0.09916 0.0515 Uiso 1 4 calc R . .
H10B H -0.08545 0.2724 -0.09559 0.0515 Uiso 1 4 calc R . .
H11A H -0.06425 0.418 0.10357 0.0431 Uiso 1 4 calc R . .
H11B H 0.04343 0.3857 0.05498 0.0431 Uiso 1 4 calc R . .
H12 H 0.37638 0.12813 0.4503 0.0380 Uiso 1 4 calc R . .
H13A H 0.23954 0.056 0.53904 0.0486 Uiso 1 4 calc R . .
H13B H 0.25573 0.17502 0.61595 0.0486 Uiso 1 4 calc R . .
H14A H 0.43862 0.00008 0.63274 0.0633 Uiso 1 4 calc R . .
H14B H 0.37273 0.02103 0.72771 0.0633 Uiso 1 4 calc R . .
H15A H 0.45961 0.21323 0.77069 0.0552 Uiso 1 4 calc R . .
H15B H 0.56382 0.11691 0.78368 0.0552 Uiso 1 4 calc R . .
H16A H 0.57463 0.16712 0.59981 0.0564 Uiso 1 4 calc R . .
H16B H 0.59264 0.28611 0.67687 0.0564 Uiso 1 4 calc R . .
H17A H 0.45846 0.32277 0.48884 0.0495 Uiso 1 4 calc R . .
H17B H 0.39285 0.34346 0.58419 0.0495 Uiso 1 4 calc R . .


loop_
_atom_site_aniso_label
_atom_site_aniso_U_11
_atom_site_aniso_U_22
_atom_site_aniso_U_33
_atom_site_aniso_U_12
_atom_site_aniso_U_13
_atom_site_aniso_U_23
Se1 0.03468(19) 0.02874(19) 0.0274(2) 0.00592(9) 0.00651(13) -0.00178(9)
N2 0.0291(10) 0.0285(10) 0.0263(11) 0.0035(8) 0.0052(9) 0.0004(8)
N5 0.0279(10) 0.0303(11) 0.0297(12) 0.0007(8) 0.0031(9) -0.0041(9)
C1 0.0270(12) 0.0278(12) 0.0238(12) -0.0002(9) 0.0059(10) 0.0027(10)
C3 0.0360(13) 0.0266(13) 0.0374(16) 0.0045(11) 0.0091(12) -0.0046(11)
C4 0.0361(13) 0.0299(13) 0.0343(15) 0.0012(11) 0.0056(12) -0.0089(11)
C6 0.0323(13) 0.0330(13) 0.0220(12) 0.0077(10) 0.0055(11) -0.0002(10)
C7 0.0407(14) 0.0286(12) 0.0286(14) -0.0019(11) 0.0066(12) -0.0002(10)
C8 0.0524(17) 0.0401(15) 0.0389(17) -0.0054(13) -0.0029(14) -0.0060(13)
C9 0.0521(18) 0.0443(17) 0.0326(16) 0.0035(14) -0.0110(14) -0.0011(13)
C10 0.0568(17) 0.0452(16) 0.0258(14) 0.0189(13) 0.0116(13) 0.0074(12)
C11 0.0302(13) 0.0422(15) 0.0350(15) 0.0047(11) 0.0096(12) 0.0134(12)
C12 0.0240(11) 0.0383(13) 0.0274(13) 0.0039(10) 0.0003(10) -0.0046(11)
C13 0.0306(14) 0.0363(14) 0.0474(18) -0.0049(11) 0.0017(13) 0.0062(12)
C14 0.0434(17) 0.0466(18) 0.055(2) -0.0031(13) -0.0040(16) 0.0152(14)
C15 0.0373(15) 0.0560(18) 0.0348(16) 0.0013(13) -0.0029(13) 0.0045(14)
C16 0.0301(14) 0.065(2) 0.0398(17) -0.0091(13) 0.0018(13) -0.0041(14)
C17 0.0321(14) 0.0541(18) 0.0337(15) -0.0120(12) 0.0047(12) 0.0014(12)

#==============================================================================
_computing_data_collection       'CrystalClear-SM Expert 2.1 b29 (Rigaku, 2013)'
_computing_cell_refinement       'CrystalClear-SM Expert 2.1 b29'
_computing_data_reduction        'CrystalClear-SM Expert 2.1 b29'
_computing_structure_solution    'DIRDIF99-PATTY (Gould, et al., 1999)'
_computing_structure_refinement  'SHELXL2013 (Sheldrick, 2008)'
_computing_publication_material  'CrystalStructure 4.1 (Rigaku, 2014)'
_computing_molecular_graphics    'CrystalStructure 4.1'

#==============================================================================
# MOLECULAR GEOMETRY

_geom_special_details            
;
    ENTER SPECIAL DETAILS OF THE MOLECULAR GEOMETRY
;

loop_
_geom_bond_atom_site_label_1
_geom_bond_atom_site_label_2
_geom_bond_distance
_geom_bond_publ_flag
_geom_bond_site_symmetry_1
_geom_bond_site_symmetry_2
Se1 C1 1.852(2) yes . .
N2 C1 1.357(3) yes . .
N2 C3 1.383(3) yes . .
N2 C6 1.464(3) yes . .
N5 C1 1.366(3) yes . .
N5 C4 1.382(3) yes . .
N5 C12 1.472(3) yes . .
C3 C4 1.341(3) yes . .
C6 C7 1.521(4) yes . .
C6 C11 1.530(4) yes . .
C7 C8 1.530(4) yes . .
C8 C9 1.520(4) yes . .
C9 C10 1.517(5) yes . .
C10 C11 1.517(3) yes . .
C12 C13 1.516(4) yes . .
C12 C17 1.528(4) yes . .
C13 C14 1.522(4) yes . .
C14 C15 1.529(4) yes . .
C15 C16 1.521(5) yes . .
C16 C17 1.524(4) yes . .
C3 H3 0.950 no . .
C4 H4 0.950 no . .
C6 H6 1.000 no . .
C7 H7A 0.990 no . .
C7 H7B 0.990 no . .
C8 H8A 0.990 no . .
C8 H8B 0.990 no . .
C9 H9A 0.990 no . .
C9 H9B 0.990 no . .
C10 H10A 0.990 no . .
C10 H10B 0.990 no . .
C11 H11A 0.990 no . .
C11 H11B 0.990 no . .
C12 H12 1.000 no . .
C13 H13A 0.990 no . .
C13 H13B 0.990 no . .
C14 H14A 0.990 no . .
C14 H14B 0.990 no . .
C15 H15A 0.990 no . .
C15 H15B 0.990 no . .
C16 H16A 0.990 no . .
C16 H16B 0.990 no . .
C17 H17A 0.990 no . .
C17 H17B 0.990 no . .

loop_
_geom_angle_atom_site_label_1
_geom_angle_atom_site_label_2
_geom_angle_atom_site_label_3
_geom_angle
_geom_angle_publ_flag
_geom_angle_site_symmetry_1
_geom_angle_site_symmetry_2
_geom_angle_site_symmetry_3
C1 N2 C3 109.77(18) yes . . .
C1 N2 C6 125.1(2) yes . . .
C3 N2 C6 125.1(2) yes . . .
C1 N5 C4 109.47(18) yes . . .
C1 N5 C12 125.2(2) yes . . .
C4 N5 C12 125.0(2) yes . . .
Se1 C1 N2 127.85(16) yes . . .
Se1 C1 N5 126.35(16) yes . . .
N2 C1 N5 105.8(2) yes . . .
N2 C3 C4 107.4(2) yes . . .
N5 C4 C3 107.5(2) yes . . .
N2 C6 C7 111.5(2) yes . . .
N2 C6 C11 111.35(19) yes . . .
C7 C6 C11 110.97(19) yes . . .
C6 C7 C8 110.4(2) yes . . .
C7 C8 C9 110.8(2) yes . . .
C8 C9 C10 110.9(2) yes . . .
C9 C10 C11 111.2(3) yes . . .
C6 C11 C10 109.9(2) yes . . .
N5 C12 C13 109.5(2) yes . . .
N5 C12 C17 111.8(2) yes . . .
C13 C12 C17 110.9(2) yes . . .
C12 C13 C14 111.4(3) yes . . .
C13 C14 C15 110.5(2) yes . . .
C14 C15 C16 110.0(3) yes . . .
C15 C16 C17 111.8(2) yes . . .
C12 C17 C16 109.5(2) yes . . .
N2 C3 H3 126.287 no . . .
C4 C3 H3 126.286 no . . .
N5 C4 H4 126.241 no . . .
C3 C4 H4 126.240 no . . .
N2 C6 H6 107.593 no . . .
C7 C6 H6 107.596 no . . .
C11 C6 H6 107.588 no . . .
C6 C7 H7A 109.572 no . . .
C6 C7 H7B 109.572 no . . .
C8 C7 H7A 109.584 no . . .
C8 C7 H7B 109.580 no . . .
H7A C7 H7B 108.118 no . . .
C7 C8 H8A 109.494 no . . .
C7 C8 H8B 109.483 no . . .
C9 C8 H8A 109.500 no . . .
C9 C8 H8B 109.491 no . . .
H8A C8 H8B 108.067 no . . .
C8 C9 H9A 109.450 no . . .
C8 C9 H9B 109.448 no . . .
C10 C9 H9A 109.453 no . . .
C10 C9 H9B 109.449 no . . .
H9A C9 H9B 108.042 no . . .
C9 C10 H10A 109.404 no . . .
C9 C10 H10B 109.403 no . . .
C11 C10 H10A 109.406 no . . .
C11 C10 H10B 109.399 no . . .
H10A C10 H10B 108.014 no . . .
C6 C11 H11A 109.687 no . . .
C6 C11 H11B 109.686 no . . .
C10 C11 H11A 109.676 no . . .
C10 C11 H11B 109.683 no . . .
H11A C11 H11B 108.177 no . . .
N5 C12 H12 108.180 no . . .
C13 C12 H12 108.179 no . . .
C17 C12 H12 108.179 no . . .
C12 C13 H13A 109.361 no . . .
C12 C13 H13B 109.358 no . . .
C14 C13 H13A 109.355 no . . .
C14 C13 H13B 109.354 no . . .
H13A C13 H13B 107.985 no . . .
C13 C14 H14A 109.547 no . . .
C13 C14 H14B 109.554 no . . .
C15 C14 H14A 109.551 no . . .
C15 C14 H14B 109.542 no . . .
H14A C14 H14B 108.099 no . . .
C14 C15 H15A 109.654 no . . .
C14 C15 H15B 109.649 no . . .
C16 C15 H15A 109.657 no . . .
C16 C15 H15B 109.649 no . . .
H15A C15 H15B 108.163 no . . .
C15 C16 H16A 109.251 no . . .
C15 C16 H16B 109.244 no . . .
C17 C16 H16A 109.253 no . . .
C17 C16 H16B 109.253 no . . .
H16A C16 H16B 107.938 no . . .
C12 C17 H17A 109.772 no . . .
C12 C17 H17B 109.776 no . . .
C16 C17 H17A 109.770 no . . .
C16 C17 H17B 109.775 no . . .
H17A C17 H17B 108.229 no . . .

loop_
_geom_torsion_atom_site_label_1
_geom_torsion_atom_site_label_2
_geom_torsion_atom_site_label_3
_geom_torsion_atom_site_label_4
_geom_torsion
_geom_torsion_publ_flag
_geom_torsion_site_symmetry_1
_geom_torsion_site_symmetry_2
_geom_torsion_site_symmetry_3
_geom_torsion_site_symmetry_4
C1 N2 C3 C4 0.6(3) no . . . .
C3 N2 C1 Se1 177.0(2) no . . . .
C3 N2 C1 N5 -1.6(3) no . . . .
C1 N2 C6 C7 102.5(3) no . . . .
C1 N2 C6 C11 -132.9(2) no . . . .
C6 N2 C1 Se1 -0.5(4) no . . . .
C6 N2 C1 N5 -179.1(2) no . . . .
C3 N2 C6 C7 -74.6(3) no . . . .
C3 N2 C6 C11 49.9(3) no . . . .
C6 N2 C3 C4 178.2(2) no . . . .
C1 N5 C4 C3 -1.6(3) no . . . .
C4 N5 C1 Se1 -176.7(2) no . . . .
C4 N5 C1 N2 2.0(3) no . . . .
C1 N5 C12 C13 -96.8(3) no . . . .
C1 N5 C12 C17 139.9(2) no . . . .
C12 N5 C1 Se1 -3.3(4) no . . . .
C12 N5 C1 N2 175.3(2) no . . . .
C4 N5 C12 C13 75.6(3) no . . . .
C4 N5 C12 C17 -47.7(3) no . . . .
C12 N5 C4 C3 -175.0(2) no . . . .
N2 C3 C4 N5 0.6(3) no . . . .
N2 C6 C7 C8 -178.15(17) no . . . .
N2 C6 C11 C10 177.67(19) no . . . .
C7 C6 C11 C10 -57.5(3) no . . . .
C11 C6 C7 C8 57.1(3) no . . . .
C6 C7 C8 C9 -56.3(3) no . . . .
C7 C8 C9 C10 56.2(3) no . . . .
C8 C9 C10 C11 -57.1(3) no . . . .
C9 C10 C11 C6 57.2(3) no . . . .
N5 C12 C13 C14 178.96(18) no . . . .
N5 C12 C17 C16 179.1(2) no . . . .
C13 C12 C17 C16 56.6(3) no . . . .
C17 C12 C13 C14 -57.2(3) no . . . .
C12 C13 C14 C15 56.7(3) no . . . .
C13 C14 C15 C16 -56.1(4) no . . . .
C14 C15 C16 C17 57.4(3) no . . . .
C15 C16 C17 C12 -57.3(3) no . . . .

loop_
_geom_contact_atom_site_label_1
_geom_contact_atom_site_label_2
_geom_contact_distance
_geom_contact_publ_flag
_geom_contact_site_symmetry_1
_geom_contact_site_symmetry_2
Se1 C6 3.345(2) no . .
Se1 C12 3.324(2) no . .
N2 C12 3.599(3) no . .
N5 C6 3.593(3) no . .
C1 C7 3.431(3) no . .
C1 C13 3.363(4) no . .
C3 C7 3.220(3) no . .
C3 C11 3.027(4) no . .
C4 C13 3.194(4) no . .
C4 C17 3.025(4) no . .
C6 C9 2.925(3) no . .
C7 C10 2.930(4) no . .
C8 C11 2.939(4) no . .
C12 C15 2.938(4) no . .
C13 C16 2.911(4) no . .
C14 C17 2.948(5) no . .
Se1 H6 2.8156 no . .
Se1 H12 2.8179 no . .
Se1 H13A 3.5969 no . .
N2 H4 3.1172 no . .
N2 H7A 2.6847 no . .
N2 H7B 2.6583 no . .
N2 H11A 2.6953 no . .
N2 H11B 2.6621 no . .
N5 H3 3.1177 no . .
N5 H13A 2.6229 no . .
N5 H13B 2.6382 no . .
N5 H17A 2.6973 no . .
N5 H17B 2.6852 no . .
C1 H3 3.1549 no . .
C1 H4 3.1579 no . .
C1 H6 2.5656 no . .
C1 H7B 3.2772 no . .
C1 H12 2.6026 no . .
C1 H13A 3.1686 no . .
C3 H6 3.2950 no . .
C3 H7A 2.9910 no . .
C3 H7B 3.4949 no . .
C3 H11A 2.7828 no . .
C3 H11B 3.1956 no . .
C4 H12 3.3042 no . .
C4 H13A 3.4682 no . .
C4 H13B 2.9403 no . .
C4 H17A 3.2237 no . .
C4 H17B 2.7554 no . .
C6 H3 2.8203 no . .
C6 H8A 2.7341 no . .
C6 H8B 3.3577 no . .
C6 H9B 3.2811 no . .
C6 H10A 3.3513 no . .
C6 H10B 2.7121 no . .
C7 H3 3.3157 no . .
C7 H9A 3.3627 no . .
C7 H9B 2.7379 no . .
C7 H10B 3.2759 no . .
C7 H11A 2.7368 no . .
C7 H11B 3.3661 no . .
C8 H6 2.6769 no . .
C8 H10A 3.3535 no . .
C8 H10B 2.7251 no . .
C8 H11A 3.2865 no . .
C9 H6 3.2145 no . .
C9 H7A 2.7408 no . .
C9 H7B 3.3617 no . .
C9 H11A 2.7282 no . .
C9 H11B 3.3554 no . .
C10 H6 2.6649 no . .
C10 H7A 3.2846 no . .
C10 H8A 2.7331 no . .
C10 H8B 3.3533 no . .
C11 H3 2.9484 no . .
C11 H7A 2.7369 no . .
C11 H7B 3.3668 no . .
C11 H8A 3.2981 no . .
C11 H9A 3.3537 no . .
C11 H9B 2.7275 no . .
C12 H4 2.8238 no . .
C12 H14A 2.7377 no . .
C12 H14B 3.3584 no . .
C12 H15A 3.2935 no . .
C12 H16A 2.7075 no . .
C12 H16B 3.3487 no . .
C13 H4 3.3170 no . .
C13 H15A 2.7374 no . .
C13 H15B 3.3598 no . .
C13 H16A 3.2519 no . .
C13 H17A 3.3594 no . .
C13 H17B 2.7371 no . .
C14 H12 2.7000 no . .
C14 H16A 2.7148 no . .
C14 H16B 3.3530 no . .
C14 H17B 3.3016 no . .
C15 H12 3.2514 no . .
C15 H13A 3.3591 no . .
C15 H13B 2.7294 no . .
C15 H17A 3.3721 no . .
C15 H17B 2.7490 no . .
C16 H12 2.6827 no . .
C16 H13B 3.2628 no . .
C16 H14A 2.7279 no . .
C16 H14B 3.3533 no . .
C17 H4 2.9178 no . .
C17 H13A 3.3590 no . .
C17 H13B 2.7272 no . .
C17 H14A 3.3046 no . .
C17 H15A 2.7474 no . .
C17 H15B 3.3719 no . .
H3 H4 2.4643 no . .
H3 H7A 2.8495 no . .
H3 H11A 2.4041 no . .
H3 H11B 3.2268 no . .
H4 H13B 2.8399 no . .
H4 H17A 3.2114 no . .
H4 H17B 2.3512 no . .
H6 H7A 2.8636 no . .
H6 H7B 2.3545 no . .
H6 H8A 2.5274 no . .
H6 H8B 3.5853 no . .
H6 H10A 3.5727 no . .
H6 H10B 2.5008 no . .
H6 H11A 2.8714 no . .
H6 H11B 2.3658 no . .
H7A H8A 2.8775 no . .
H7A H8B 2.3625 no . .
H7A H9B 2.5992 no . .
H7A H11A 2.5897 no . .
H7B H8A 2.3616 no . .
H7B H8B 2.3944 no . .
H8A H9A 2.3511 no . .
H8A H9B 2.8687 no . .
H8A H10B 2.5850 no . .
H8B H9A 2.3828 no . .
H8B H9B 2.3506 no . .
H9A H10A 2.3734 no . .
H9A H10B 2.3514 no . .
H9B H10A 2.3519 no . .
H9B H10B 2.8660 no . .
H9B H11A 2.5812 no . .
H10A H11A 2.3572 no . .
H10A H11B 2.3777 no . .
H10B H11A 2.8683 no . .
H10B H11B 2.3543 no . .
H12 H13A 2.3513 no . .
H12 H13B 2.8630 no . .
H12 H14A 2.5524 no . .
H12 H16A 2.5169 no . .
H12 H16B 3.5864 no . .
H12 H17A 2.3626 no . .
H12 H17B 2.8757 no . .
H13A H14A 2.3553 no . .
H13A H14B 2.3809 no . .
H13B H14A 2.8697 no . .
H13B H14B 2.3535 no . .
H13B H15A 2.5901 no . .
H13B H17B 2.5867 no . .
H14A H15A 2.8774 no . .
H14A H15B 2.3612 no . .
H14A H16A 2.5716 no . .
H14B H15A 2.3622 no . .
H14B H15B 2.3961 no . .
H15A H16A 2.8697 no . .
H15A H16B 2.3595 no . .
H15A H17B 2.6059 no . .
H15B H16A 2.3554 no . .
H15B H16B 2.3769 no . .
H16A H17A 2.3592 no . .
H16A H17B 2.8731 no . .
H16B H17A 2.3823 no . .
H16B H17B 2.3646 no . .
Se1 H3 3.0735 no . 2_545
Se1 H4 3.0969 no . 4_554
Se1 H7A 3.5948 no . 2_545
Se1 H8A 3.1682 no . 3_555
Se1 H11A 3.3640 no . 2_545
Se1 H13B 3.5143 no . 4_554
Se1 H15B 3.2487 no . 3_656
Se1 H16A 3.5560 no . 3_656
Se1 H17B 3.4211 no . 4_554
N2 H10B 3.1531 no . 4_555
N2 H13B 3.0828 no . 4_554
N5 H15A 3.5568 no . 4_554
C1 H13B 3.0718 no . 4_554
C3 H6 3.5698 no . 4_555
C3 H7B 2.9371 no . 2_555
C3 H8A 3.5601 no . 2_555
C3 H10B 2.8042 no . 4_555
C4 H6 3.1610 no . 4_555
C4 H7B 3.3413 no . 2_555
C4 H8A 3.1317 no . 2_555
C4 H8B 3.5627 no . 2_555
C4 H10B 3.2431 no . 4_555
C4 H11B 3.5998 no . 4_555
C6 H13B 3.3364 no . 4_554
C7 H3 3.2707 no . 2_545
C7 H10A 3.3170 no . 4_555
C7 H10B 3.0481 no . 4_555
C7 H16B 3.4964 no . 4_454
C8 H4 3.1008 no . 2_545
C8 H15B 3.3638 no . 1_454
C8 H16A 3.4464 no . 4_454
C8 H16B 3.3789 no . 4_454
C9 H13A 3.0843 no . 2_555
C9 H14A 3.3687 no . 2_555
C9 H14B 3.5584 no . 2_555
C9 H15B 3.1959 no . 1_454
C9 H16A 3.2969 no . 4_454
C9 H16B 3.3843 no . 1_454
C10 H7A 3.1296 no . 4_554
C10 H7B 3.2145 no . 4_554
C10 H11B 3.2956 no . 3_565
C10 H13A 2.9147 no . 2_555
C11 H10A 3.2805 no . 3_565
C11 H11B 3.2128 no . 3_565
C11 H13A 3.2649 no . 2_555
C11 H13A 3.4592 no . 4_554
C11 H13B 3.2749 no . 4_554
C12 H15A 3.5861 no . 4_554
C13 H9B 3.2176 no . 2_545
C13 H10A 3.0937 no . 2_545
C13 H11B 2.9203 no . 4_555
C14 H9A 3.5755 no . 2_545
C14 H9B 3.2251 no . 2_545
C14 H10A 3.4356 no . 2_545
C14 H16B 3.5872 no . 2_646
C15 H9A 2.8781 no . 1_656
C15 H17A 3.3510 no . 4_555
C16 H7A 3.5106 no . 4_655
C16 H8B 3.1451 no . 4_655
C16 H9A 3.0474 no . 1_656
C16 H9B 3.3564 no . 4_655
C17 H8B 3.4847 no . 4_655
C17 H15A 3.5046 no . 4_554
H3 Se1 3.0735 no . 2_555
H3 C7 3.2707 no . 2_555
H3 H6 3.2794 no . 2_555
H3 H7B 2.4378 no . 2_555
H3 H8A 3.3247 no . 2_555
H3 H10B 2.8563 no . 4_555
H4 Se1 3.0969 no . 4_555
H4 C8 3.1008 no . 2_555
H4 H6 2.8178 no . 4_555
H4 H7B 3.2615 no . 2_555
H4 H8A 2.4079 no . 2_555
H4 H8B 3.0270 no . 2_555
H6 C3 3.5698 no . 4_554
H6 C4 3.1610 no . 4_554
H6 H3 3.2794 no . 2_545
H6 H4 2.8178 no . 4_554
H6 H13B 3.1050 no . 4_554
H7A Se1 3.5948 no . 2_555
H7A C10 3.1296 no . 4_555
H7A C16 3.5106 no . 4_454
H7A H9A 3.1659 no . 4_555
H7A H10A 3.0236 no . 4_555
H7A H10B 2.4855 no . 4_555
H7A H16A 3.1589 no . 4_454
H7A H16B 2.9286 no . 4_454
H7B C3 2.9371 no . 2_545
H7B C4 3.3413 no . 2_545
H7B C10 3.2145 no . 4_555
H7B H3 2.4378 no . 2_545
H7B H4 3.2615 no . 2_545
H7B H10A 2.6921 no . 4_555
H7B H10B 2.8208 no . 4_555
H7B H11A 3.4439 no . 2_545
H8A Se1 3.1682 no . 3_555
H8A C3 3.5601 no . 2_545
H8A C4 3.1317 no . 2_545
H8A H3 3.3247 no . 2_545
H8A H4 2.4079 no . 2_545
H8A H15B 3.2686 no . 1_454
H8B C4 3.5627 no . 2_545
H8B C16 3.1451 no . 4_454
H8B C17 3.4847 no . 4_454
H8B H4 3.0270 no . 2_545
H8B H15B 3.0612 no . 1_454
H8B H16A 2.9540 no . 4_454
H8B H16B 2.6579 no . 4_454
H8B H17A 2.8961 no . 4_454
H9A C14 3.5755 no . 2_555
H9A C15 2.8781 no . 1_454
H9A C16 3.0474 no . 1_454
H9A H7A 3.1659 no . 4_554
H9A H13A 3.4348 no . 2_555
H9A H14A 3.1640 no . 2_555
H9A H14B 3.1997 no . 2_555
H9A H15A 2.8787 no . 1_454
H9A H15B 2.3731 no . 1_454
H9A H16A 3.4416 no . 1_454
H9A H16B 2.4359 no . 1_454
H9B C13 3.2176 no . 2_555
H9B C14 3.2251 no . 2_555
H9B C16 3.3564 no . 4_454
H9B H12 3.5753 no . 2_555
H9B H13A 2.4944 no . 2_555
H9B H14A 2.7266 no . 2_555
H9B H14B 3.2717 no . 2_555
H9B H16A 2.5213 no . 4_454
H9B H16B 3.4214 no . 4_454
H10A C7 3.3170 no . 4_554
H10A C11 3.2805 no . 3_565
H10A C13 3.0937 no . 2_555
H10A C14 3.4356 no . 2_555
H10A H7A 3.0236 no . 4_554
H10A H7B 2.6921 no . 4_554
H10A H11A 3.1059 no . 3_565
H10A H11B 2.5635 no . 3_565
H10A H13A 2.3133 no . 2_555
H10A H13B 3.2908 no . 2_555
H10A H14B 3.0178 no . 2_555
H10B N2 3.1531 no . 4_554
H10B C3 2.8042 no . 4_554
H10B C4 3.2431 no . 4_554
H10B C7 3.0481 no . 4_554
H10B H3 2.8563 no . 4_554
H10B H7A 2.4855 no . 4_554
H10B H7B 2.8208 no . 4_554
H11A Se1 3.3640 no . 2_555
H11A H7B 3.4439 no . 2_555
H11A H10A 3.1059 no . 3_565
H11A H11B 2.9817 no . 3_565
H11A H13A 2.7262 no . 2_555
H11B C4 3.5998 no . 4_554
H11B C10 3.2956 no . 3_565
H11B C11 3.2128 no . 3_565
H11B C13 2.9203 no . 4_554
H11B H10A 2.5635 no . 3_565
H11B H11A 2.9817 no . 3_565
H11B H11B 2.9128 no . 3_565
H11B H13A 2.4719 no . 4_554
H11B H13B 2.4772 no . 4_554
H12 H9B 3.5753 no . 2_545
H12 H14A 3.0384 no . 3_656
H12 H15A 3.2014 no . 4_554
H12 H16A 3.4289 no . 3_656
H13A C9 3.0843 no . 2_545
H13A C10 2.9147 no . 2_545
H13A C11 3.2649 no . 2_545
H13A C11 3.4592 no . 4_555
H13A H9A 3.4348 no . 2_545
H13A H9B 2.4944 no . 2_545
H13A H10A 2.3133 no . 2_545
H13A H11A 2.7262 no . 2_545
H13A H11B 2.4719 no . 4_555
H13B Se1 3.5143 no . 4_555
H13B N2 3.0828 no . 4_555
H13B C1 3.0718 no . 4_555
H13B C6 3.3364 no . 4_555
H13B C11 3.2749 no . 4_555
H13B H6 3.1050 no . 4_555
H13B H10A 3.2908 no . 2_545
H13B H11B 2.4772 no . 4_555
H14A C9 3.3687 no . 2_545
H14A H9A 3.1640 no . 2_545
H14A H9B 2.7266 no . 2_545
H14A H12 3.0384 no . 3_656
H14A H15A 3.4884 no . 2_646
H14A H16A 3.3585 no . 3_656
H14A H16B 3.4296 no . 2_646
H14B C9 3.5584 no . 2_545
H14B H9A 3.1997 no . 2_545
H14B H9B 3.2717 no . 2_545
H14B H10A 3.0178 no . 2_545
H14B H16B 2.8427 no . 2_646
H14B H17A 3.4931 no . 4_555
H14B H17B 3.5896 no . 2_646
H15A N5 3.5568 no . 4_555
H15A C12 3.5861 no . 4_555
H15A C17 3.5046 no . 4_555
H15A H9A 2.8787 no . 1_656
H15A H12 3.2014 no . 4_555
H15A H14A 3.4884 no . 2_656
H15A H17A 2.6976 no . 4_555
H15B Se1 3.2487 no . 3_656
H15B C8 3.3638 no . 1_656
H15B C9 3.1959 no . 1_656
H15B H8A 3.2686 no . 1_656
H15B H8B 3.0612 no . 1_656
H15B H9A 2.3731 no . 1_656
H15B H17A 3.1975 no . 4_555
H15B H17B 3.4110 no . 2_646
H16A Se1 3.5560 no . 3_656
H16A C8 3.4464 no . 4_655
H16A C9 3.2969 no . 4_655
H16A H7A 3.1589 no . 4_655
H16A H8B 2.9540 no . 4_655
H16A H9A 3.4416 no . 1_656
H16A H9B 2.5213 no . 4_655
H16A H12 3.4289 no . 3_656
H16A H14A 3.3585 no . 3_656
H16B C7 3.4964 no . 4_655
H16B C8 3.3789 no . 4_655
H16B C9 3.3843 no . 1_656
H16B C14 3.5872 no . 2_656
H16B H7A 2.9286 no . 4_655
H16B H8B 2.6579 no . 4_655
H16B H9A 2.4359 no . 1_656
H16B H9B 3.4214 no . 4_655
H16B H14A 3.4296 no . 2_656
H16B H14B 2.8427 no . 2_656
H17A C15 3.3510 no . 4_554
H17A H8B 2.8961 no . 4_655
H17A H14B 3.4931 no . 4_554
H17A H15A 2.6976 no . 4_554
H17A H15B 3.1975 no . 4_554
H17B Se1 3.4211 no . 4_555
H17B H14B 3.5896 no . 2_656
H17B H15B 3.4110 no . 2_656

#==============================================================================

#==============================================================================
# Additional structures and associated data_? identifiers
# should be added at this point if there is more than one 
# structure analysis in the CIF.


_shelx_res_file                  
;
TITL SNDN55
CELL  0.71075 11.81470 11.14430 12.20880 90.00000 108.21000 90.00000
ZERR  4 0.00149 0.00130 0.00144 0.00000 0.00260 0.00000
LATT 1
SYMM    -X, .50+Y, .50-Z
SFAC C H N SE
UNIT 60 96 8 4
L.S. 5
FMAP 2
PLAN 5
BOND $H
CONF
LIST 4
TEMP -100.0
ACTA
SIZE 0.040 0.120 0.150
WGHT    0.073000
FVAR       0.62995
SE1   4    0.218067    0.048538    0.238669    11.00000    0.03468    0.02874 =
         0.02742   -0.00178    0.00651    0.00592
N2    3    0.081016    0.260678    0.248915    11.00000    0.02907    0.02848 =
         0.02635    0.00043    0.00517    0.00348
N5    3    0.233924    0.238922    0.402249    11.00000    0.02786    0.03029 =
         0.02972   -0.00406    0.00307    0.00068
C1    1    0.175931    0.188582    0.297777    11.00000    0.02703    0.02784 =
         0.02375    0.00268    0.00593   -0.00017
C3    1    0.078210    0.353174    0.323575    11.00000    0.03599    0.02658 =
         0.03741   -0.00465    0.00910    0.00450
AFIX  43
H3    2    0.020296    0.415191    0.310047    11.00000   -1.20000
AFIX   0
C4    1    0.172227    0.339227    0.418526    11.00000    0.03611    0.02990 =
         0.03431   -0.00885    0.00557    0.00124
AFIX  43
H4    2    0.192718    0.389171    0.484903    11.00000   -1.20000
AFIX   0
C6    1   -0.007937    0.240664    0.136246    11.00000    0.03229    0.03302 =
         0.02202   -0.00024    0.00549    0.00771
AFIX  13
H6    2    0.025355    0.179966    0.094328    11.00000   -1.20000
AFIX   0
C7    1   -0.122885    0.189642    0.148250    11.00000    0.04073    0.02861 =
         0.02864   -0.00021    0.00660   -0.00186
AFIX  23
H7A   2   -0.157325    0.247123    0.190940    11.00000   -1.20000
H7B   2   -0.105669    0.113875    0.192722    11.00000   -1.20000
AFIX   0
C8    1   -0.212631    0.165801    0.029304    11.00000    0.05236    0.04011 =
         0.03885   -0.00603   -0.00288   -0.00544
AFIX  23
H8A   2   -0.181286    0.102593   -0.010372    11.00000   -1.20000
H8B   2   -0.288363    0.136627    0.038336    11.00000   -1.20000
AFIX   0
C9    1   -0.235857    0.279330   -0.043337    11.00000    0.05213    0.04434 =
         0.03262   -0.00107   -0.01099    0.00346
AFIX  23
H9A   2   -0.290839    0.261028   -0.121135    11.00000   -1.20000
H9B   2   -0.274506    0.339841   -0.007463    11.00000   -1.20000
AFIX   0
C10   1   -0.120615    0.330238   -0.053861    11.00000    0.05684    0.04521 =
         0.02581    0.00737    0.01155    0.01894
AFIX  23
H10A  2   -0.137715    0.405488   -0.099159    11.00000   -1.20000
H10B  2   -0.085446    0.272395   -0.095593    11.00000   -1.20000
AFIX   0
C11   1   -0.031992    0.355494    0.063926    11.00000    0.03017    0.04220 =
         0.03505    0.01341    0.00956    0.00471
AFIX  23
H11A  2   -0.064252    0.418000    0.103573    11.00000   -1.20000
H11B  2    0.043427    0.385704    0.054979    11.00000   -1.20000
AFIX   0
C12   1    0.337859    0.186688    0.489624    11.00000    0.02402    0.03829 =
         0.02742   -0.00456    0.00033    0.00387
AFIX  13
H12   2    0.376379    0.128127    0.450304    11.00000   -1.20000
AFIX   0
C13   1    0.297009    0.119019    0.578213    11.00000    0.03061    0.03627 =
         0.04735    0.00624    0.00170   -0.00487
AFIX  23
H13A  2    0.239540    0.055996    0.539036    11.00000   -1.20000
H13B  2    0.255727    0.175021    0.615950    11.00000   -1.20000
AFIX   0
C14   1    0.401572    0.061441    0.669262    11.00000    0.04336    0.04662 =
         0.05479    0.01523   -0.00403   -0.00310
AFIX  23
H14A  2    0.438624    0.000077    0.632741    11.00000   -1.20000
H14B  2    0.372725    0.021031    0.727707    11.00000   -1.20000
AFIX   0
C15   1    0.494313    0.156147    0.727866    11.00000    0.03731    0.05603 =
         0.03483    0.00450   -0.00291    0.00131
AFIX  23
H15A  2    0.459612    0.213232    0.770688    11.00000   -1.20000
H15B  2    0.563820    0.116913    0.783677    11.00000   -1.20000
AFIX   0
C16   1    0.534346    0.223589    0.638092    11.00000    0.03005    0.06478 =
         0.03976   -0.00406    0.00176   -0.00909
AFIX  23
H16A  2    0.574632    0.167119    0.599808    11.00000   -1.20000
H16B  2    0.592642    0.286107    0.676865    11.00000   -1.20000
AFIX   0
C17   1    0.429851    0.282304    0.547410    11.00000    0.03205    0.05409 =
         0.03371    0.00142    0.00470   -0.01197
AFIX  23
H17A  2    0.458460    0.322774    0.488838    11.00000   -1.20000
H17B  2    0.392846    0.343465    0.584194    11.00000   -1.20000
AFIX   0
HKLF 4
 
REM  SNDN55
REM R1 =  0.0330 for    2397 Fo > 4sig(Fo)  and  0.0393 for all    2808 data
REM    163 parameters refined using      0 restraints
 
END  
     
WGHT      0.0730      0.0000 

REM Highest difference peak  0.888,  deepest hole -0.417,  1-sigma level  0.095
Q1    1   0.1451  0.0445  0.2735  11.00000  0.05    0.89
Q2    1   0.2895  0.0554  0.2080  11.00000  0.05    0.84
Q3    1   0.1623 -0.0171  0.2636  11.00000  0.05    0.73
Q4    1   0.2576 -0.0153  0.2180  11.00000  0.05    0.72
Q5    1   0.2197  0.1467  0.2434  11.00000  0.05    0.63
;
_shelx_res_checksum              31815
_chemical_name_systematic        '[Se(ICy)]'
_exptl_crystal_recrystallization_method 
'Re-crystallisation from solvent: acetone, pentane'
####################################################################### 
# 
# This file contains crystal structure data downloaded from the 
# Cambridge Structural Database (CSD) hosted by the Cambridge 
# Crystallographic Data Centre (CCDC).
# 
# Full information about CCDC data access policies and citation 
# guidelines are available at http://www.ccdc.cam.ac.uk/access/V1 
# 
# Audit and citation data items may have been added by the CCDC. 
# Please retain this information to preserve the provenance of 
# this file and to allow appropriate attribution of the data. 
# 
#######################################################################

data_[Se(IDD)]
_database_code_depnum_ccdc_archive 'CCDC 1024809'
_audit_update_record             
;
2014-09-17 deposited with the CCDC.
2015-01-02 downloaded from the CCDC.
;

#==============================================================================
# CHEMICAL DATA

_chemical_formula_sum            'C27 H48 N2 Se'
_chemical_formula_moiety         'C27 H48 N2 Se'
_chemical_formula_weight         479.65
_chemical_melting_point          ?

#==============================================================================
# CRYSTAL DATA
_space_group_crystal_system      monoclinic
_space_group_name_H-M_alt        'P 1 21/n 1'
_space_group_name_Hall           '-P 2yn'
_space_group_IT_number           14
loop_
_symmetry_equiv_pos_site_id
_space_group_symop_operation_xyz
1 +X,+Y,+Z
2 1/2-X,1/2+Y,1/2-Z
3 -X,-Y,-Z
4 1/2+X,1/2-Y,1/2+Z
#------------------------------------------------------------------------------
_cell_length_a                   14.4058(13)
_cell_length_b                   7.4133(7)
_cell_length_c                   25.023(3)
_cell_angle_alpha                90.0000
_cell_angle_beta                 97.856(3)
_cell_angle_gamma                90.0000
_cell_volume                     2647.2(4)
_cell_formula_units_Z            4
_cell_measurement_reflns_used    7064
_cell_measurement_theta_min      1.64
_cell_measurement_theta_max      25.35
_cell_measurement_temperature    173
#------------------------------------------------------------------------------
_exptl_crystal_description       prism
_exptl_crystal_colour            colorless
_exptl_crystal_size_max          0.210
_exptl_crystal_size_mid          0.060
_exptl_crystal_size_min          0.030
_exptl_crystal_density_diffrn    1.203
_exptl_crystal_density_meas      ?
_exptl_crystal_density_method    'not measured'
_exptl_crystal_F_000             1032.00
_exptl_absorpt_coefficient_mu    1.434
_exptl_absorpt_correction_type   multi-scan
_exptl_absorpt_process_details   'REQAB (Rigaku, 1998)'
_exptl_absorpt_correction_T_min  0.877
_exptl_absorpt_correction_T_max  0.958

#==============================================================================
# EXPERIMENTAL DATA

_diffrn_ambient_temperature      173
_diffrn_radiation_type           'Mo K\a'
_diffrn_radiation_wavelength     0.71075
_diffrn_measurement_device_type  'Rigaku XtaLAB P200'
_diffrn_measurement_method       \w
_diffrn_detector_area_resol_mean 5.811
_diffrn_reflns_number            31247
_diffrn_reflns_av_R_equivalents  0.0379
_diffrn_reflns_theta_max         25.392
_diffrn_reflns_theta_min         1.546
_diffrn_reflns_theta_full        25.242
_diffrn_measured_fraction_theta_max 0.999
_diffrn_measured_fraction_theta_full 1.000
_diffrn_reflns_Laue_measured_fraction_max 0.999
_diffrn_reflns_Laue_measured_fraction_full 1.000
_diffrn_reflns_point_group_measured_fraction_max 0.999
_diffrn_reflns_point_group_measured_fraction_full 1.000
_diffrn_reflns_limit_h_min       -16
_diffrn_reflns_limit_h_max       17
_diffrn_reflns_limit_k_min       -8
_diffrn_reflns_limit_k_max       8
_diffrn_reflns_limit_l_min       -30
_diffrn_reflns_limit_l_max       30
_diffrn_standards_number         0
_diffrn_standards_interval_count .
_diffrn_standards_decay_%        ?

#==============================================================================
# REFINEMENT DATA

_refine_special_details          
;
    Refinement was performed using all reflections. The weighted 
    R-factor (wR) and goodness of fit (S) are based on F^2^.
    R-factor (gt) are based on F. The threshold expression of
    F^2^ > 2.0 sigma(F^2^) is used only for calculating R-factor (gt).

    Restraints to bond distances and thermal parameters were required for one
    of the cyclododecane rings.
;
_reflns_number_total             4854
_reflns_number_gt                3880
_reflns_threshold_expression     F^2^>2.0\s(F^2^)
_refine_ls_structure_factor_coef Fsqd
_refine_ls_R_factor_all          0.0841
_refine_ls_R_factor_gt           0.0704
_refine_ls_wR_factor_ref         0.2216
_refine_ls_wR_factor_gt          0.2078
_refine_ls_number_restraints     84
_refine_ls_hydrogen_treatment    constr
_refine_ls_number_reflns         4854
_refine_ls_number_parameters     271
_refine_ls_goodness_of_fit_ref   1.066
_refine_ls_weighting_scheme      calc
_refine_ls_weighting_details     
'w = 1/[\s^2^(Fo^2^)+(0.1301P)^2^+4.9833P] where P=(Fo^2^+2Fc^2^)/3'
_atom_sites_solution_hydrogens   geom
_atom_sites_solution_primary     direct
_atom_sites_solution_secondary   difmap
_refine_ls_shift/su_max          0.001
_refine_diff_density_max         1.71
_refine_diff_density_min         -0.54
_refine_ls_extinction_method     none
_refine_ls_extinction_coef       ?

loop_
_atom_type_symbol
_atom_type_description
_atom_type_scat_dispersion_real
_atom_type_scat_dispersion_imag
_atom_type_scat_source
C C 0.0033 0.0016
;
International Tables for Crystallography
(Vol. C, Tables 4.2.6.8 and 6.1.1.4)
;
H H 0.0000 0.0000
;
International Tables for Crystallography
(Vol. C, Table 6.1.1.4)
;
N N 0.0061 0.0033
;
International Tables for Crystallography
(Vol. C, Tables 4.2.6.8 and 6.1.1.4)
;
Se Se -0.0929 2.2259
;
International Tables for Crystallography
(Vol. C, Tables 4.2.6.8 and 6.1.1.4)
;

#==============================================================================
# ATOMIC COORDINATES AND THERMAL PARAMETERS

loop_
_atom_site_label
_atom_site_type_symbol
_atom_site_fract_x
_atom_site_fract_y
_atom_site_fract_z
_atom_site_U_iso_or_equiv
_atom_site_adp_type
_atom_site_occupancy
_atom_site_site_symmetry_multiplicity
_atom_site_calc_flag
_atom_site_refinement_flags
_atom_site_disorder_assembly
_atom_site_disorder_group
Se1 Se 0.62577(4) 0.10107(6) 0.85771(2) 0.0508(2) Uani 1 4 d . . .
N2 N 0.6399(3) 0.4323(5) 0.91777(18) 0.0493(10) Uani 1 4 d . . .
N5 N 0.5764(3) 0.4716(5) 0.83501(18) 0.0566(11) Uani 1 4 d . . .
C1 C 0.6130(3) 0.3440(6) 0.8705(2) 0.0456(11) Uani 1 4 d . . .
C3 C 0.6206(4) 0.6148(6) 0.9107(3) 0.0610(14) Uani 1 4 d . . .
C4 C 0.5809(5) 0.6387(7) 0.8601(3) 0.0647(15) Uani 1 4 d . . .
C6 C 0.6789(3) 0.3469(7) 0.96854(19) 0.0459(11) Uani 1 4 d . . .
C7 C 0.7826(3) 0.3962(7) 0.9828(2) 0.0529(12) Uani 1 4 d . . .
C8 C 0.8475(4) 0.2708(9) 0.9570(2) 0.0641(15) Uani 1 4 d . . .
C9 C 0.8491(4) 0.0771(9) 0.9763(2) 0.0683(18) Uani 1 4 d . . .
C10 C 0.8918(4) 0.0545(9) 1.0344(2) 0.0654(16) Uani 1 4 d . . .
C11 C 0.8793(4) -0.1352(9) 1.0572(3) 0.0719(17) Uani 1 4 d . . .
C12 C 0.7779(4) -0.1785(9) 1.0647(3) 0.0751(17) Uani 1 4 d . . .
C13 C 0.7419(5) -0.0732(10) 1.1101(3) 0.0746(17) Uani 1 4 d . . .
C14 C 0.6352(5) -0.0383(11) 1.1011(3) 0.0763(17) Uani 1 4 d . . .
C15 C 0.6025(4) 0.0842(9) 1.0544(3) 0.0657(16) Uani 1 4 d . . .
C16 C 0.6375(4) 0.2762(9) 1.0633(2) 0.0643(15) Uani 1 4 d . . .
C17 C 0.6196(4) 0.3955(8) 1.0130(2) 0.0603(14) Uani 1 4 d . . .
C18 C 0.5468(5) 0.4424(8) 0.7764(3) 0.0773(17) Uani 1 4 d . . .
C19 C 0.6250(5) 0.5433(9) 0.7409(3) 0.0827(18) Uani 1 4 d . . .
C20 C 0.6154(6) 0.4632(12) 0.6854(3) 0.101(2) Uani 1 4 d . . .
C21 C 0.6603(6) 0.2912(12) 0.6864(4) 0.113(3) Uani 1 4 d . . .
C22 C 0.6296(7) 0.1605(12) 0.6381(3) 0.105(2) Uani 1 4 d . . .
C23 C 0.5258(8) 0.1129(13) 0.6282(4) 0.134(3) Uani 1 4 d . . .
C24 C 0.5059(7) 0.0011(12) 0.6714(3) 0.118(3) Uani 1 4 d . . .
C25 C 0.3909(6) -0.0010(12) 0.6761(4) 0.115(3) Uani 1 4 d . . .
C26 C 0.3561(7) 0.1704(15) 0.6965(4) 0.126(3) Uani 1 4 d . . .
C27 C 0.3797(5) 0.1754(14) 0.7538(3) 0.110(2) Uani 1 4 d . . .
C28 C 0.3826(6) 0.3757(12) 0.7795(4) 0.106(3) Uani 1 4 d . . .
C29 C 0.4506(5) 0.5070(13) 0.7593(4) 0.107(2) Uani 1 4 d . . .
H3 H 0.63362 0.70622 0.93722 0.0732 Uiso 1 4 calc R . .
H4 H 0.55943 0.74991 0.84402 0.0776 Uiso 1 4 calc R . .
H6 H 0.67499 0.21331 0.96313 0.0551 Uiso 1 4 calc R . .
H7A H 0.79215 0.52135 0.97083 0.0635 Uiso 1 4 calc R . .
H7B H 0.79949 0.39231 1.02247 0.0635 Uiso 1 4 calc R . .
H8A H 0.82859 0.27195 0.9175 0.0770 Uiso 1 4 calc R . .
H8B H 0.912 0.31963 0.96416 0.0770 Uiso 1 4 calc R . .
H9A H 0.78419 0.03035 0.97185 0.0819 Uiso 1 4 calc R . .
H9B H 0.88515 0.00364 0.95324 0.0819 Uiso 1 4 calc R . .
H10A H 0.86306 0.14346 1.05669 0.0785 Uiso 1 4 calc R . .
H10B H 0.95963 0.08178 1.03758 0.0785 Uiso 1 4 calc R . .
H11A H 0.90104 -0.22539 1.03248 0.0862 Uiso 1 4 calc R . .
H11B H 0.91944 -0.14641 1.09246 0.0862 Uiso 1 4 calc R . .
H12A H 0.73684 -0.15256 1.03053 0.0901 Uiso 1 4 calc R . .
H12B H 0.77307 -0.30906 1.07213 0.0901 Uiso 1 4 calc R . .
H13A H 0.77485 0.0442 1.11429 0.0895 Uiso 1 4 calc R . .
H13B H 0.75792 -0.14082 1.14427 0.0895 Uiso 1 4 calc R . .
H14A H 0.60243 -0.15542 1.0951 0.0916 Uiso 1 4 calc R . .
H14B H 0.6168 0.01531 1.13432 0.0916 Uiso 1 4 calc R . .
H15A H 0.5331 0.08497 1.04827 0.0789 Uiso 1 4 calc R . .
H15B H 0.62448 0.03565 1.02143 0.0789 Uiso 1 4 calc R . .
H16A H 0.70576 0.27325 1.07582 0.0772 Uiso 1 4 calc R . .
H16B H 0.60667 0.33138 1.09233 0.0772 Uiso 1 4 calc R . .
H17A H 0.63234 0.5225 1.02385 0.0723 Uiso 1 4 calc R . .
H17B H 0.55249 0.38659 0.99801 0.0723 Uiso 1 4 calc R . .
H18 H 0.54814 0.30973 0.76924 0.0928 Uiso 1 4 calc R . .
H19A H 0.61275 0.67465 0.73843 0.0992 Uiso 1 4 calc R . .
H19B H 0.68946 0.52456 0.75939 0.0992 Uiso 1 4 calc R . .
H20A H 0.54815 0.44959 0.67118 0.1209 Uiso 1 4 calc R . .
H20B H 0.64394 0.54524 0.66099 0.1209 Uiso 1 4 calc R . .
H21A H 0.6497 0.22903 0.72002 0.1361 Uiso 1 4 calc R . .
H21B H 0.72857 0.3117 0.68835 0.1361 Uiso 1 4 calc R . .
H22A H 0.64692 0.21595 0.60488 0.1260 Uiso 1 4 calc R . .
H22B H 0.66584 0.04724 0.64448 0.1260 Uiso 1 4 calc R . .
H23A H 0.48743 0.22407 0.62677 0.1604 Uiso 1 4 calc R . .
H23B H 0.51093 0.04844 0.59348 0.1604 Uiso 1 4 calc R . .
H24A H 0.54076 0.04581 0.70571 0.1418 Uiso 1 4 calc R . .
H24B H 0.52728 -0.12339 0.66558 0.1418 Uiso 1 4 calc R . .
H25A H 0.35587 -0.0264 0.64001 0.1380 Uiso 1 4 calc R . .
H25B H 0.37775 -0.10029 0.70045 0.1380 Uiso 1 4 calc R . .
H26A H 0.38506 0.27403 0.68007 0.1516 Uiso 1 4 calc R . .
H26B H 0.28728 0.17854 0.68668 0.1516 Uiso 1 4 calc R . .
H27A H 0.44187 0.11855 0.76357 0.1324 Uiso 1 4 calc R . .
H27B H 0.33343 0.10241 0.77018 0.1324 Uiso 1 4 calc R . .
H28A H 0.31885 0.42795 0.77222 0.1272 Uiso 1 4 calc R . .
H28B H 0.39857 0.36488 0.81911 0.1272 Uiso 1 4 calc R . .
H29A H 0.43839 0.51525 0.7195 0.1287 Uiso 1 4 calc R . .
H29B H 0.4424 0.62849 0.77445 0.1287 Uiso 1 4 calc R . .


loop_
_atom_site_aniso_label
_atom_site_aniso_U_11
_atom_site_aniso_U_22
_atom_site_aniso_U_33
_atom_site_aniso_U_12
_atom_site_aniso_U_13
_atom_site_aniso_U_23
Se1 0.0628(4) 0.0252(3) 0.0590(4) 0.00811(18) -0.0113(2) -0.00310(19)
N2 0.052(2) 0.0308(19) 0.061(2) 0.0083(17) -0.0075(19) -0.0079(18)
N5 0.068(3) 0.027(2) 0.066(3) 0.0077(18) -0.020(2) -0.0008(18)
C1 0.046(2) 0.028(2) 0.058(3) 0.0045(18) -0.009(2) -0.003(2)
C3 0.073(4) 0.027(2) 0.077(4) 0.007(2) -0.012(3) -0.008(2)
C4 0.082(4) 0.024(2) 0.080(4) 0.007(2) -0.016(3) -0.001(2)
C6 0.042(2) 0.040(2) 0.053(3) 0.0107(19) -0.004(2) -0.008(2)
C7 0.046(3) 0.056(3) 0.054(3) 0.003(2) -0.003(2) -0.007(2)
C8 0.043(3) 0.094(5) 0.055(3) 0.009(3) 0.004(2) -0.012(3)
C9 0.050(3) 0.087(4) 0.064(3) 0.031(3) -0.006(2) -0.029(3)
C10 0.049(3) 0.074(4) 0.068(3) 0.019(3) -0.011(2) -0.024(3)
C11 0.062(3) 0.066(4) 0.081(4) 0.023(3) -0.014(3) -0.016(3)
C12 0.070(4) 0.065(4) 0.083(4) 0.011(3) -0.015(3) -0.019(3)
C13 0.068(4) 0.092(5) 0.060(3) 0.009(3) -0.005(3) -0.004(3)
C14 0.076(4) 0.098(5) 0.056(3) -0.001(4) 0.010(3) 0.005(3)
C15 0.044(3) 0.089(5) 0.065(3) -0.006(3) 0.012(3) -0.009(3)
C16 0.055(3) 0.081(4) 0.058(3) 0.010(3) 0.011(2) -0.020(3)
C17 0.048(3) 0.059(4) 0.072(4) 0.014(2) 0.002(3) -0.018(3)
C18 0.104(4) 0.037(3) 0.078(4) 0.011(3) -0.035(3) -0.001(3)
C19 0.101(4) 0.057(3) 0.080(4) -0.011(3) -0.026(3) 0.022(3)
C20 0.093(5) 0.102(5) 0.104(5) 0.004(4) 0.002(4) 0.030(4)
C21 0.101(6) 0.101(5) 0.144(7) 0.006(4) 0.042(5) 0.024(4)
C22 0.142(6) 0.091(5) 0.079(4) 0.039(4) 0.002(4) 0.012(4)
C23 0.184(7) 0.090(6) 0.116(6) 0.023(5) -0.019(5) 0.006(5)
C24 0.179(6) 0.068(5) 0.094(5) 0.018(5) -0.029(5) 0.005(4)
C25 0.141(6) 0.078(5) 0.105(5) -0.011(4) -0.058(4) 0.013(4)
C26 0.122(6) 0.132(6) 0.112(5) -0.007(5) -0.032(4) 0.029(5)
C27 0.068(4) 0.157(6) 0.103(5) -0.031(5) -0.003(4) 0.033(4)
C28 0.099(5) 0.117(6) 0.101(6) 0.018(4) 0.010(4) 0.036(4)
C29 0.099(5) 0.098(5) 0.113(6) 0.013(4) -0.027(4) 0.012(5)

#==============================================================================
_computing_data_collection       'CrystalClear-SM Expert 2.1 b29 (Rigaku, 2013)'
_computing_cell_refinement       'CrystalClear-SM Expert 2.1 b29'
_computing_data_reduction        'CrystalClear-SM Expert 2.1 b29'
_computing_structure_solution    'SIR2011 (Burla, et al., 2012)'
_computing_structure_refinement  'SHELXL2013 (Sheldrick, 2008)'
_computing_publication_material  'CrystalStructure 4.1 (Rigaku, 2014)'
_computing_molecular_graphics    'CrystalStructure 4.1'

#==============================================================================
# MOLECULAR GEOMETRY

_geom_special_details            
;
    ENTER SPECIAL DETAILS OF THE MOLECULAR GEOMETRY
;

loop_
_geom_bond_atom_site_label_1
_geom_bond_atom_site_label_2
_geom_bond_distance
_geom_bond_publ_flag
_geom_bond_site_symmetry_1
_geom_bond_site_symmetry_2
Se1 C1 1.843(5) yes . .
N2 C1 1.360(7) yes . .
N2 C3 1.387(6) yes . .
N2 C6 1.462(6) yes . .
N5 C1 1.355(6) yes . .
N5 C4 1.386(7) yes . .
N5 C18 1.487(8) yes . .
C3 C4 1.328(9) yes . .
C6 C7 1.531(7) yes . .
C6 C17 1.536(8) yes . .
C7 C8 1.523(8) yes . .
C8 C9 1.513(9) yes . .
C9 C10 1.510(8) yes . .
C10 C11 1.537(9) yes . .
C11 C12 1.532(9) yes . .
C12 C13 1.527(10) yes . .
C13 C14 1.545(9) yes . .
C14 C15 1.504(9) yes . .
C15 C16 1.517(9) yes . .
C16 C17 1.531(8) yes . .
C18 C19 1.700(10) yes . .
C18 C29 1.473(10) yes . .
C19 C20 1.499(11) yes . .
C20 C21 1.428(13) yes . .
C21 C22 1.563(12) yes . .
C22 C23 1.523(15) yes . .
C23 C24 1.422(14) yes . .
C24 C25 1.677(14) yes . .
C25 C26 1.482(14) yes . .
C26 C27 1.428(12) yes . .
C27 C28 1.616(13) yes . .
C28 C29 1.515(13) yes . .
C3 H3 0.950 no . .
C4 H4 0.950 no . .
C6 H6 1.000 no . .
C7 H7A 0.990 no . .
C7 H7B 0.990 no . .
C8 H8A 0.990 no . .
C8 H8B 0.990 no . .
C9 H9A 0.990 no . .
C9 H9B 0.990 no . .
C10 H10A 0.990 no . .
C10 H10B 0.990 no . .
C11 H11A 0.990 no . .
C11 H11B 0.990 no . .
C12 H12A 0.990 no . .
C12 H12B 0.990 no . .
C13 H13A 0.990 no . .
C13 H13B 0.990 no . .
C14 H14A 0.990 no . .
C14 H14B 0.990 no . .
C15 H15A 0.990 no . .
C15 H15B 0.990 no . .
C16 H16A 0.990 no . .
C16 H16B 0.990 no . .
C17 H17A 0.990 no . .
C17 H17B 0.990 no . .
C18 H18 1.000 no . .
C19 H19A 0.990 no . .
C19 H19B 0.990 no . .
C20 H20A 0.990 no . .
C20 H20B 0.990 no . .
C21 H21A 0.990 no . .
C21 H21B 0.990 no . .
C22 H22A 0.990 no . .
C22 H22B 0.990 no . .
C23 H23A 0.990 no . .
C23 H23B 0.990 no . .
C24 H24A 0.990 no . .
C24 H24B 0.990 no . .
C25 H25A 0.990 no . .
C25 H25B 0.990 no . .
C26 H26A 0.990 no . .
C26 H26B 0.990 no . .
C27 H27A 0.990 no . .
C27 H27B 0.990 no . .
C28 H28A 0.990 no . .
C28 H28B 0.990 no . .
C29 H29A 0.990 no . .
C29 H29B 0.990 no . .

loop_
_geom_angle_atom_site_label_1
_geom_angle_atom_site_label_2
_geom_angle_atom_site_label_3
_geom_angle
_geom_angle_publ_flag
_geom_angle_site_symmetry_1
_geom_angle_site_symmetry_2
_geom_angle_site_symmetry_3
C1 N2 C3 109.3(4) yes . . .
C1 N2 C6 125.2(4) yes . . .
C3 N2 C6 125.5(4) yes . . .
C1 N5 C4 109.7(4) yes . . .
C1 N5 C18 125.4(4) yes . . .
C4 N5 C18 124.5(4) yes . . .
Se1 C1 N2 126.8(4) yes . . .
Se1 C1 N5 127.4(4) yes . . .
N2 C1 N5 105.9(4) yes . . .
N2 C3 C4 107.8(5) yes . . .
N5 C4 C3 107.4(4) yes . . .
N2 C6 C7 110.3(4) yes . . .
N2 C6 C17 110.0(4) yes . . .
C7 C6 C17 113.4(4) yes . . .
C6 C7 C8 113.1(4) yes . . .
C7 C8 C9 115.4(5) yes . . .
C8 C9 C10 113.5(5) yes . . .
C9 C10 C11 113.9(5) yes . . .
C10 C11 C12 113.5(5) yes . . .
C11 C12 C13 114.3(5) yes . . .
C12 C13 C14 114.1(5) yes . . .
C13 C14 C15 114.5(6) yes . . .
C14 C15 C16 112.9(5) yes . . .
C15 C16 C17 113.9(5) yes . . .
C6 C17 C16 114.3(5) yes . . .
N5 C18 C19 109.3(5) yes . . .
N5 C18 C29 111.7(6) yes . . .
C19 C18 C29 111.7(6) yes . . .
C18 C19 C20 109.0(6) yes . . .
C19 C20 C21 110.7(7) yes . . .
C20 C21 C22 117.4(7) yes . . .
C21 C22 C23 115.9(8) yes . . .
C22 C23 C24 107.9(8) yes . . .
C23 C24 C25 111.2(8) yes . . .
C24 C25 C26 113.6(7) yes . . .
C25 C26 C27 108.8(8) yes . . .
C26 C27 C28 114.4(8) yes . . .
C27 C28 C29 116.1(8) yes . . .
C18 C29 C28 108.7(7) yes . . .
N2 C3 H3 126.119 no . . .
C4 C3 H3 126.116 no . . .
N5 C4 H4 126.302 no . . .
C3 C4 H4 126.287 no . . .
N2 C6 H6 107.658 no . . .
C7 C6 H6 107.672 no . . .
C17 C6 H6 107.660 no . . .
C6 C7 H7A 108.976 no . . .
C6 C7 H7B 108.974 no . . .
C8 C7 H7A 108.965 no . . .
C8 C7 H7B 108.963 no . . .
H7A C7 H7B 107.776 no . . .
C7 C8 H8A 108.434 no . . .
C7 C8 H8B 108.444 no . . .
C9 C8 H8A 108.428 no . . .
C9 C8 H8B 108.444 no . . .
H8A C8 H8B 107.465 no . . .
C8 C9 H9A 108.878 no . . .
C8 C9 H9B 108.877 no . . .
C10 C9 H9A 108.857 no . . .
C10 C9 H9B 108.868 no . . .
H9A C9 H9B 107.722 no . . .
C9 C10 H10A 108.759 no . . .
C9 C10 H10B 108.750 no . . .
C11 C10 H10A 108.767 no . . .
C11 C10 H10B 108.770 no . . .
H10A C10 H10B 107.667 no . . .
C10 C11 H11A 108.867 no . . .
C10 C11 H11B 108.860 no . . .
C12 C11 H11A 108.870 no . . .
C12 C11 H11B 108.854 no . . .
H11A C11 H11B 107.714 no . . .
C11 C12 H12A 108.695 no . . .
C11 C12 H12B 108.692 no . . .
C13 C12 H12A 108.684 no . . .
C13 C12 H12B 108.686 no . . .
H12A C12 H12B 107.617 no . . .
C12 C13 H13A 108.727 no . . .
C12 C13 H13B 108.723 no . . .
C14 C13 H13A 108.717 no . . .
C14 C13 H13B 108.724 no . . .
H13A C13 H13B 107.616 no . . .
C13 C14 H14A 108.628 no . . .
C13 C14 H14B 108.632 no . . .
C15 C14 H14A 108.632 no . . .
C15 C14 H14B 108.631 no . . .
H14A C14 H14B 107.580 no . . .
C14 C15 H15A 109.022 no . . .
C14 C15 H15B 109.012 no . . .
C16 C15 H15A 109.005 no . . .
C16 C15 H15B 109.011 no . . .
H15A C15 H15B 107.786 no . . .
C15 C16 H16A 108.769 no . . .
C15 C16 H16B 108.783 no . . .
C17 C16 H16A 108.766 no . . .
C17 C16 H16B 108.778 no . . .
H16A C16 H16B 107.674 no . . .
C6 C17 H17A 108.673 no . . .
C6 C17 H17B 108.684 no . . .
C16 C17 H17A 108.677 no . . .
C16 C17 H17B 108.676 no . . .
H17A C17 H17B 107.605 no . . .
N5 C18 H18 108.002 no . . .
C19 C18 H18 107.990 no . . .
C29 C18 H18 107.997 no . . .
C18 C19 H19A 109.877 no . . .
C18 C19 H19B 109.868 no . . .
C20 C19 H19A 109.876 no . . .
C20 C19 H19B 109.884 no . . .
H19A C19 H19B 108.293 no . . .
C19 C20 H20A 109.517 no . . .
C19 C20 H20B 109.506 no . . .
C21 C20 H20A 109.507 no . . .
C21 C20 H20B 109.505 no . . .
H20A C20 H20B 108.061 no . . .
C20 C21 H21A 107.949 no . . .
C20 C21 H21B 107.953 no . . .
C22 C21 H21A 107.951 no . . .
C22 C21 H21B 107.948 no . . .
H21A C21 H21B 107.231 no . . .
C21 C22 H22A 108.318 no . . .
C21 C22 H22B 108.324 no . . .
C23 C22 H22A 108.318 no . . .
C23 C22 H22B 108.308 no . . .
H22A C22 H22B 107.401 no . . .
C22 C23 H23A 110.125 no . . .
C22 C23 H23B 110.124 no . . .
C24 C23 H23A 110.133 no . . .
C24 C23 H23B 110.136 no . . .
H23A C23 H23B 108.441 no . . .
C23 C24 H24A 109.389 no . . .
C23 C24 H24B 109.394 no . . .
C25 C24 H24A 109.383 no . . .
C25 C24 H24B 109.385 no . . .
H24A C24 H24B 108.004 no . . .
C24 C25 H25A 108.851 no . . .
C24 C25 H25B 108.856 no . . .
C26 C25 H25A 108.857 no . . .
C26 C25 H25B 108.861 no . . .
H25A C25 H25B 107.703 no . . .
C25 C26 H26A 109.921 no . . .
C25 C26 H26B 109.923 no . . .
C27 C26 H26A 109.913 no . . .
C27 C26 H26B 109.913 no . . .
H26A C26 H26B 108.319 no . . .
C26 C27 H27A 108.669 no . . .
C26 C27 H27B 108.660 no . . .
C28 C27 H27A 108.666 no . . .
C28 C27 H27B 108.661 no . . .
H27A C27 H27B 107.601 no . . .
C27 C28 H28A 108.265 no . . .
C27 C28 H28B 108.252 no . . .
C29 C28 H28A 108.255 no . . .
C29 C28 H28B 108.249 no . . .
H28A C28 H28B 107.370 no . . .
C18 C29 H29A 109.953 no . . .
C18 C29 H29B 109.958 no . . .
C28 C29 H29A 109.953 no . . .
C28 C29 H29B 109.956 no . . .
H29A C29 H29B 108.344 no . . .

loop_
_geom_torsion_atom_site_label_1
_geom_torsion_atom_site_label_2
_geom_torsion_atom_site_label_3
_geom_torsion_atom_site_label_4
_geom_torsion
_geom_torsion_publ_flag
_geom_torsion_site_symmetry_1
_geom_torsion_site_symmetry_2
_geom_torsion_site_symmetry_3
_geom_torsion_site_symmetry_4
C1 N2 C3 C4 1.1(6) no . . . .
C3 N2 C1 Se1 178.3(4) no . . . .
C3 N2 C1 N5 -0.8(5) no . . . .
C1 N2 C6 C7 110.7(5) no . . . .
C1 N2 C6 C17 -123.6(5) no . . . .
C6 N2 C1 Se1 -4.2(7) no . . . .
C6 N2 C1 N5 176.7(4) no . . . .
C3 N2 C6 C7 -72.3(6) no . . . .
C3 N2 C6 C17 53.5(6) no . . . .
C6 N2 C3 C4 -176.4(4) no . . . .
C1 N5 C4 C3 0.4(6) no . . . .
C4 N5 C1 Se1 -178.9(4) no . . . .
C4 N5 C1 N2 0.2(6) no . . . .
C1 N5 C18 C19 -107.6(5) no . . . .
C1 N5 C18 C29 128.3(5) no . . . .
C18 N5 C1 Se1 -6.0(8) no . . . .
C18 N5 C1 N2 173.1(5) no . . . .
C4 N5 C18 C19 64.3(7) no . . . .
C4 N5 C18 C29 -59.8(7) no . . . .
C18 N5 C4 C3 -172.5(5) no . . . .
N2 C3 C4 N5 -0.9(7) no . . . .
N2 C6 C7 C8 -86.5(5) no . . . .
N2 C6 C17 C16 164.6(3) no . . . .
C7 C6 C17 C16 -71.4(5) no . . . .
C17 C6 C7 C8 149.7(4) no . . . .
C6 C7 C8 C9 -65.2(5) no . . . .
C7 C8 C9 C10 -67.5(6) no . . . .
C8 C9 C10 C11 170.4(4) no . . . .
C9 C10 C11 C12 -69.8(7) no . . . .
C10 C11 C12 C13 -69.9(7) no . . . .
C11 C12 C13 C14 150.7(5) no . . . .
C12 C13 C14 C15 -66.0(8) no . . . .
C13 C14 C15 C16 -66.8(7) no . . . .
C14 C15 C16 C17 170.1(5) no . . . .
C15 C16 C17 C6 -69.9(6) no . . . .
N5 C18 C19 C20 160.6(4) no . . . .
N5 C18 C29 C28 -74.0(7) no . . . .
C19 C18 C29 C28 163.2(5) no . . . .
C29 C18 C19 C20 -75.3(7) no . . . .
C18 C19 C20 C21 -77.8(7) no . . . .
C19 C20 C21 C22 159.6(6) no . . . .
C20 C21 C22 C23 -57.5(10) no . . . .
C21 C22 C23 C24 -69.9(9) no . . . .
C22 C23 C24 C25 160.7(6) no . . . .
C23 C24 C25 C26 -71.6(9) no . . . .
C24 C25 C26 C27 -79.3(9) no . . . .
C25 C26 C27 C28 158.1(7) no . . . .
C26 C27 C28 C29 -58.8(9) no . . . .
C27 C28 C29 C18 -65.5(9) no . . . .

loop_
_geom_contact_atom_site_label_1
_geom_contact_atom_site_label_2
_geom_contact_distance
_geom_contact_publ_flag
_geom_contact_site_symmetry_1
_geom_contact_site_symmetry_2
Se1 C6 3.319(5) no . .
Se1 C18 3.348(6) no . .
N2 C8 3.247(7) no . .
N5 C6 3.585(6) no . .
N5 C28 3.028(10) no . .
C1 C7 3.483(7) no . .
C1 C17 3.574(8) no . .
C1 C19 3.591(8) no . .
C1 C29 3.592(9) no . .
C3 C7 3.189(7) no . .
C3 C17 3.036(8) no . .
C4 C19 3.213(10) no . .
C4 C29 3.088(10) no . .
C6 C9 3.150(8) no . .
C6 C15 3.204(8) no . .
C7 C10 3.164(8) no . .
C7 C16 3.220(8) no . .
C9 C12 3.188(9) no . .
C10 C13 3.204(9) no . .
C12 C15 3.173(9) no . .
C13 C16 3.141(9) no . .
C18 C21 3.164(12) no . .
C18 C27 3.107(11) no . .
C20 C23 3.154(13) no . .
C20 C29 3.220(13) no . .
C21 C24 3.080(13) no . .
C23 C26 3.196(16) no . .
C24 C27 3.201(13) no . .
C26 C29 3.157(14) no . .
Se1 C4 3.490(5) no . 1_545
C4 Se1 3.490(5) no . 1_565
Se1 H6 2.7645 no . .
Se1 H8A 3.3444 no . .
Se1 H9A 3.4436 no . .
Se1 H18 2.8049 no . .
Se1 H27A 3.2982 no . .
N2 H4 3.1157 no . .
N2 H7A 2.4929 no . .
N2 H7B 3.2546 no . .
N2 H8A 2.9680 no . .
N2 H17A 2.7538 no . .
N2 H17B 2.5341 no . .
N5 H3 3.1098 no . .
N5 H19A 2.9544 no . .
N5 H19B 2.6894 no . .
N5 H27A 3.5849 no . .
N5 H28B 2.6579 no . .
N5 H29A 3.2922 no . .
N5 H29B 2.5639 no . .
C1 H3 3.1541 no . .
C1 H4 3.1546 no . .
C1 H6 2.5570 no . .
C1 H7A 3.5942 no . .
C1 H8A 3.2118 no . .
C1 H17B 3.4341 no . .
C1 H18 2.5913 no . .
C1 H19B 3.4028 no . .
C1 H28B 3.1834 no . .
C3 H6 3.3034 no . .
C3 H7A 2.7989 no . .
C3 H17A 2.8962 no . .
C3 H17B 3.0313 no . .
C4 H18 3.3230 no . .
C4 H19A 3.1510 no . .
C4 H19B 3.2539 no . .
C4 H28B 3.3662 no . .
C4 H29B 2.7214 no . .
C6 H3 2.8278 no . .
C6 H8A 2.7094 no . .
C6 H8B 3.3803 no . .
C6 H9A 2.7890 no . .
C6 H10A 3.5463 no . .
C6 H15B 2.8239 no . .
C6 H16A 2.7148 no . .
C6 H16B 3.4020 no . .
C7 H3 3.2429 no . .
C7 H9A 2.7266 no . .
C7 H9B 3.3911 no . .
C7 H10A 2.7729 no . .
C7 H10B 3.5866 no . .
C7 H16A 2.8599 no . .
C7 H17A 2.6876 no . .
C7 H17B 3.3884 no . .
C8 H6 2.5468 no . .
C8 H10A 2.6468 no . .
C8 H10B 2.7826 no . .
C9 H6 2.6826 no . .
C9 H7A 3.3921 no . .
C9 H7B 2.7446 no . .
C9 H11A 2.6980 no . .
C9 H11B 3.3791 no . .
C9 H12A 2.8214 no . .
C9 H15B 3.5841 no . .
C10 H6 3.5782 no . .
C10 H7B 2.8323 no . .
C10 H8A 3.3557 no . .
C10 H8B 2.6794 no . .
C10 H12A 2.7003 no . .
C10 H12B 3.3944 no . .
C10 H13A 2.7856 no . .
C10 H16A 3.4127 no . .
C11 H9A 2.6729 no . .
C11 H9B 2.8093 no . .
C11 H13A 2.5813 no . .
C11 H13B 2.9749 no . .
C12 H9A 2.8038 no . .
C12 H10A 2.7033 no . .
C12 H10B 3.3944 no . .
C12 H14A 2.7429 no . .
C12 H14B 3.4043 no . .
C12 H15B 2.8149 no . .
C12 H16A 3.5285 no . .
C13 H10A 2.8376 no . .
C13 H11A 3.3941 no . .
C13 H11B 2.7090 no . .
C13 H15A 3.3982 no . .
C13 H15B 2.7228 no . .
C13 H16A 2.7356 no . .
C13 H16B 3.5713 no . .
C14 H12A 2.5855 no . .
C14 H12B 2.9821 no . .
C14 H16A 2.6347 no . .
C14 H16B 2.7752 no . .
C15 H6 2.8056 no . .
C15 H9A 3.5710 no . .
C15 H12A 2.7381 no . .
C15 H13A 2.7359 no . .
C15 H13B 3.3883 no . .
C15 H17A 3.3790 no . .
C15 H17B 2.6937 no . .
C16 H6 2.6765 no . .
C16 H7B 2.8072 no . .
C16 H10A 3.4203 no . .
C16 H13A 2.7944 no . .
C16 H14A 3.3524 no . .
C16 H14B 2.6707 no . .
C17 H3 3.0084 no . .
C17 H7A 2.9807 no . .
C17 H7B 2.5704 no . .
C17 H15A 2.8158 no . .
C17 H15B 2.6760 no . .
C18 H4 2.8308 no . .
C18 H20A 2.6352 no . .
C18 H20B 3.4612 no . .
C18 H21A 2.6942 no . .
C18 H24A 3.4254 no . .
C18 H26A 3.3549 no . .
C18 H27A 2.8314 no . .
C18 H28A 3.2726 no . .
C18 H28B 2.5800 no . .
C19 H4 3.2509 no . .
C19 H21A 2.4241 no . .
C19 H21B 2.7271 no . .
C19 H29A 2.6756 no . .
C19 H29B 2.9370 no . .
C20 H18 2.6819 no . .
C20 H22A 2.8057 no . .
C20 H22B 3.3595 no . .
C20 H23A 2.8197 no . .
C20 H24A 3.3372 no . .
C20 H26A 3.5878 no . .
C20 H29A 2.8239 no . .
C21 H18 2.8010 no . .
C21 H19A 3.2391 no . .
C21 H19B 2.5099 no . .
C21 H23A 2.7670 no . .
C21 H23B 3.4499 no . .
C21 H24A 2.5953 no . .
C22 H20A 2.6304 no . .
C22 H20B 2.9108 no . .
C22 H24A 2.4108 no . .
C22 H24B 2.7112 no . .
C23 H20A 2.7188 no . .
C23 H21A 2.8424 no . .
C23 H21B 3.4300 no . .
C23 H25A 2.7098 no . .
C23 H25B 3.3711 no . .
C23 H26A 2.8173 no . .
C24 H18 3.3450 no . .
C24 H20A 3.3803 no . .
C24 H21A 2.8172 no . .
C24 H22A 3.2191 no . .
C24 H22B 2.5110 no . .
C24 H26A 2.6971 no . .
C24 H26B 3.4819 no . .
C24 H27A 2.7398 no . .
C25 H23A 2.5908 no . .
C25 H23B 2.8943 no . .
C25 H27A 2.3828 no . .
C25 H27B 2.7108 no . .
C26 H18 3.2646 no . .
C26 H20A 3.5804 no . .
C26 H23A 2.7722 no . .
C26 H24A 2.7957 no . .
C26 H24B 3.4563 no . .
C26 H28A 2.7930 no . .
C26 H28B 3.3694 no . .
C26 H29A 2.8435 no . .
C27 H18 2.6023 no . .
C27 H24A 2.9186 no . .
C27 H25A 3.1933 no . .
C27 H25B 2.4394 no . .
C27 H29A 2.8277 no . .
C27 H29B 3.4979 no . .
C28 H18 2.4821 no . .
C28 H26A 2.6042 no . .
C28 H26B 2.9228 no . .
C29 H4 3.0471 no . .
C29 H19A 2.7590 no . .
C29 H19B 3.4439 no . .
C29 H20A 2.8056 no . .
C29 H26A 2.7009 no . .
C29 H27A 2.8851 no . .
C29 H27B 3.4702 no . .
H3 H4 2.4504 no . .
H3 H7A 2.6974 no . .
H3 H17A 2.5623 no . .
H3 H17B 3.1274 no . .
H4 H19A 2.9047 no . .
H4 H19B 3.4451 no . .
H4 H29B 2.4250 no . .
H6 H7A 2.8305 no . .
H6 H7B 2.5405 no . .
H6 H8A 2.6607 no . .
H6 H8B 3.5008 no . .
H6 H9A 2.0659 no . .
H6 H9B 3.4421 no . .
H6 H10A 3.3698 no . .
H6 H12A 3.2533 no . .
H6 H15A 3.2883 no . .
H6 H15B 2.1639 no . .
H6 H16A 2.8291 no . .
H6 H17A 2.8627 no . .
H6 H17B 2.4387 no . .
H7A H8A 2.3804 no . .
H7A H8B 2.3073 no . .
H7A H10A 3.5927 no . .
H7A H16A 3.5675 no . .
H7A H17A 2.8099 no . .
H7B H8A 2.8587 no . .
H7B H8B 2.3859 no . .
H7B H9A 2.9626 no . .
H7B H10A 2.1819 no . .
H7B H10B 3.2444 no . .
H7B H13A 3.5054 no . .
H7B H16A 2.2084 no . .
H7B H16B 3.5076 no . .
H7B H17A 2.5988 no . .
H7B H17B 3.5273 no . .
H8A H9A 2.3884 no . .
H8A H9B 2.2849 no . .
H8A H10A 3.5794 no . .
H8B H9A 2.8501 no . .
H8B H9B 2.3839 no . .
H8B H10A 2.8302 no . .
H8B H10B 2.5711 no . .
H9A H10A 2.4169 no . .
H9A H10B 2.8463 no . .
H9A H11A 2.8340 no . .
H9A H12A 2.1757 no . .
H9A H12B 3.5726 no . .
H9A H13A 3.5866 no . .
H9A H15B 2.7594 no . .
H9A H16A 3.4772 no . .
H9B H10A 2.8464 no . .
H9B H10B 2.3069 no . .
H9B H11A 2.5967 no . .
H9B H12A 3.2826 no . .
H10A H11A 2.8695 no . .
H10A H11B 2.4248 no . .
H10A H12A 2.8679 no . .
H10A H13A 2.1759 no . .
H10A H13B 3.5278 no . .
H10A H15B 3.5215 no . .
H10A H16A 2.5664 no . .
H10B H11A 2.4258 no . .
H10B H11B 2.3022 no . .
H10B H13A 3.4992 no . .
H11A H12A 2.4202 no . .
H11A H12B 2.2951 no . .
H11A H13A 3.5365 no . .
H11B H12A 2.8651 no . .
H11B H12B 2.4219 no . .
H11B H13A 2.6353 no . .
H11B H13B 2.8145 no . .
H12A H13A 2.5508 no . .
H12A H13B 2.8220 no . .
H12A H14A 2.6862 no . .
H12A H14B 3.5372 no . .
H12A H15A 3.5026 no . .
H12A H15B 2.1255 no . .
H12A H16A 3.4041 no . .
H12B H13A 2.8221 no . .
H12B H13B 2.2292 no . .
H12B H14A 2.8384 no . .
H12B H15B 3.4611 no . .
H13A H14A 2.8747 no . .
H13A H14B 2.4069 no . .
H13A H15B 2.9529 no . .
H13A H16A 2.1304 no . .
H13A H16B 3.2156 no . .
H13B H14A 2.4061 no . .
H13B H14B 2.3230 no . .
H13B H16A 3.5453 no . .
H14A H15A 2.2862 no . .
H14A H15B 2.3803 no . .
H14A H16A 3.5698 no . .
H14B H15A 2.3764 no . .
H14B H15B 2.8461 no . .
H14B H16A 2.8204 no . .
H14B H16B 2.5639 no . .
H15A H16A 2.8533 no . .
H15A H16B 2.3143 no . .
H15A H17B 2.5991 no . .
H15B H16A 2.4270 no . .
H15B H16B 2.8538 no . .
H15B H17B 2.8322 no . .
H16A H17A 2.4183 no . .
H16A H17B 2.8630 no . .
H16B H17A 2.2921 no . .
H16B H17B 2.4173 no . .
H18 H19A 2.9959 no . .
H18 H19B 2.6228 no . .
H18 H20A 2.6638 no . .
H18 H21A 2.1232 no . .
H18 H21B 3.5059 no . .
H18 H24A 2.5140 no . .
H18 H26A 3.0224 no . .
H18 H27A 2.0768 no . .
H18 H27B 3.4568 no . .
H18 H28A 3.4280 no . .
H18 H28B 2.6650 no . .
H18 H29A 2.4150 no . .
H18 H29B 2.8241 no . .
H19A H20A 2.4604 no . .
H19A H20B 2.2617 no . .
H19A H21A 3.3876 no . .
H19A H21B 3.4879 no . .
H19A H29A 2.7576 no . .
H19A H29B 2.7489 no . .
H19B H20A 2.8454 no . .
H19B H20B 2.4647 no . .
H19B H21A 2.4381 no . .
H19B H21B 2.4983 no . .
H20A H21A 2.4121 no . .
H20A H21B 2.7712 no . .
H20A H22A 2.9021 no . .
H20A H22B 3.5394 no . .
H20A H23A 2.1282 no . .
H20A H23B 3.5534 no . .
H20A H24A 3.1214 no . .
H20A H26A 2.7214 no . .
H20A H29A 2.1729 no . .
H20A H29B 3.4400 no . .
H20B H21A 2.7659 no . .
H20B H21B 2.1735 no . .
H20B H22A 2.8193 no . .
H20B H23A 3.3102 no . .
H20B H29A 3.4852 no . .
H21A H22A 2.8776 no . .
H21A H22B 2.3587 no . .
H21A H23A 3.0691 no . .
H21A H24A 2.0694 no . .
H21A H24B 3.3369 no . .
H21A H27A 3.4226 no . .
H21B H22A 2.3618 no . .
H21B H22B 2.3652 no . .
H21B H24A 3.4228 no . .
H22A H23A 2.4345 no . .
H22A H23B 2.3040 no . .
H22A H24A 3.3690 no . .
H22A H24B 3.5102 no . .
H22B H23A 2.8651 no . .
H22B H23B 2.4146 no . .
H22B H24A 2.5197 no . .
H22B H24B 2.4802 no . .
H23A H24A 2.4132 no . .
H23A H24B 2.7848 no . .
H23A H25A 2.7057 no . .
H23A H25B 3.5319 no . .
H23A H26A 2.1514 no . .
H23A H26B 3.4433 no . .
H23A H29A 3.3153 no . .
H23B H24A 2.7824 no . .
H23B H24B 2.1947 no . .
H23B H25A 2.7137 no . .
H23B H26A 3.4429 no . .
H24A H25A 2.9810 no . .
H24A H25B 2.5730 no . .
H24A H26A 2.8128 no . .
H24A H27A 2.2317 no . .
H24B H25A 2.5675 no . .
H24B H25B 2.4382 no . .
H24B H27A 3.4012 no . .
H25A H26A 2.4549 no . .
H25A H26B 2.2280 no . .
H25A H27A 3.3469 no . .
H25A H27B 3.4516 no . .
H25B H26A 2.8260 no . .
H25B H26B 2.4428 no . .
H25B H27A 2.3624 no . .
H25B H27B 2.4525 no . .
H26A H27A 2.4283 no . .
H26A H27B 2.7775 no . .
H26A H28A 2.8513 no . .
H26A H28B 3.5229 no . .
H26A H29A 2.1341 no . .
H26A H29B 3.5541 no . .
H26B H27A 2.7727 no . .
H26B H27B 2.1786 no . .
H26B H28A 2.8180 no . .
H26B H29A 3.3399 no . .
H27A H28A 2.9246 no . .
H27A H28B 2.4274 no . .
H27A H29A 3.1388 no . .
H27B H28A 2.4236 no . .
H27B H28B 2.4190 no . .
H28A H29A 2.3970 no . .
H28A H29B 2.3139 no . .
H28B H29A 2.8592 no . .
H28B H29B 2.3790 no . .
Se1 H3 3.5324 no . 1_545
Se1 H4 2.7781 no . 1_545
Se1 H20B 3.4381 no . 2_646
Se1 H21B 3.3158 no . 2_646
N2 H22B 3.4897 no . 2_656
C1 H22B 3.5905 no . 2_656
C3 H15A 3.3969 no . 3_667
C3 H16B 3.2895 no . 3_667
C3 H22A 3.5046 no . 2_656
C3 H22B 3.5743 no . 2_656
C4 H16B 3.1058 no . 3_667
C4 H21B 3.3999 no . 2_656
C7 H11A 3.4274 no . 1_565
C7 H12B 3.1422 no . 1_565
C7 H22A 3.4744 no . 2_656
C7 H22B 3.5489 no . 2_656
C8 H20B 3.4110 no . 2_646
C8 H22B 3.2492 no . 2_656
C8 H23B 3.2706 no . 2_656
C9 H10B 3.0590 no . 3_757
C9 H20B 3.4580 no . 2_646
C9 H22A 3.3658 no . 2_646
C10 H9B 3.2143 no . 3_757
C10 H10B 3.1465 no . 3_757
C10 H23A 3.0100 no . 4_555
C11 H7A 3.4622 no . 1_545
C11 H8B 3.4104 no . 3_757
C11 H9B 3.5741 no . 3_757
C11 H10B 3.5591 no . 3_757
C11 H25A 3.3005 no . 4_545
C12 H7A 3.2626 no . 1_545
C12 H7B 3.3806 no . 1_545
C12 H17A 3.1259 no . 1_545
C12 H25A 3.0033 no . 4_545
C13 H25A 3.4246 no . 4_545
C13 H26A 3.3538 no . 4_555
C13 H26B 3.5092 no . 4_555
C13 H27B 3.3292 no . 3_657
C13 H28B 3.5897 no . 3_657
C14 H27B 3.2265 no . 3_657
C14 H28B 3.2176 no . 3_657
C15 H15A 3.2573 no . 3_657
C16 H26B 3.5318 no . 4_555
C17 H12B 3.3136 no . 1_565
C17 H17B 2.9399 no . 3_667
C19 H21A 3.5391 no . 2_656
C19 H21B 3.2449 no . 2_656
C19 H24B 3.3029 no . 1_565
C20 H9B 3.4803 no . 2_656
C20 H24B 3.3284 no . 1_565
C21 H19B 3.1035 no . 2_646
C22 H7A 3.2571 no . 2_646
C22 H8A 3.2904 no . 2_646
C22 H8B 3.5884 no . 2_646
C22 H9B 3.4074 no . 2_656
C22 H19B 3.5438 no . 2_646
C23 H8A 3.5717 no . 2_646
C23 H8B 3.3829 no . 2_646
C23 H10A 3.2888 no . 4_454
C23 H10B 3.2538 no . 4_454
C24 H11B 3.4200 no . 4_444
C24 H19A 3.2141 no . 1_545
C25 H11B 3.4081 no . 4_444
C25 H12B 3.2283 no . 4_444
C25 H13B 3.3067 no . 4_444
C25 H28A 3.4850 no . 2_546
C26 H13A 3.0691 no . 4_454
C26 H16A 3.4922 no . 4_454
C26 H28A 3.2763 no . 2_546
C27 H13B 3.4473 no . 3_657
C27 H14B 3.1307 no . 3_657
C27 H28A 3.3856 no . 2_546
C28 H13B 3.4389 no . 3_657
C28 H14A 3.5183 no . 3_657
C28 H26B 3.5085 no . 2_556
C29 H25B 3.3650 no . 1_565
H3 Se1 3.5324 no . 1_565
H3 H9A 3.2735 no . 1_565
H3 H12A 2.7946 no . 1_565
H3 H15A 2.9214 no . 3_667
H3 H15B 3.2400 no . 1_565
H3 H16B 3.4507 no . 3_667
H3 H17B 3.3877 no . 3_667
H3 H22A 3.4671 no . 2_656
H4 Se1 2.7781 no . 1_565
H4 H14B 3.1850 no . 3_667
H4 H15A 3.3943 no . 3_667
H4 H16B 3.1092 no . 3_667
H4 H21B 3.2969 no . 2_656
H7A C11 3.4622 no . 1_565
H7A C12 3.2626 no . 1_565
H7A C22 3.2571 no . 2_656
H7A H11A 2.7756 no . 1_565
H7A H12A 3.0060 no . 1_565
H7A H12B 2.8761 no . 1_565
H7A H22A 2.6259 no . 2_656
H7A H22B 3.0341 no . 2_656
H7A H23B 3.4533 no . 2_656
H7B C12 3.3806 no . 1_565
H7B H11A 3.1835 no . 1_565
H7B H12A 3.5056 no . 1_565
H7B H12B 2.5922 no . 1_565
H7B H23A 3.5992 no . 4_555
H7B H23B 3.3389 no . 4_555
H7B H25A 3.1057 no . 4_555
H8A C22 3.2904 no . 2_656
H8A C23 3.5717 no . 2_656
H8A H20B 2.6554 no . 2_646
H8A H22A 3.3654 no . 2_656
H8A H22B 2.5711 no . 2_656
H8A H23B 3.1297 no . 2_656
H8A H24B 3.2272 no . 2_656
H8B C11 3.4104 no . 3_757
H8B C22 3.5884 no . 2_656
H8B C23 3.3829 no . 2_656
H8B H10B 3.5070 no . 3_757
H8B H11A 2.7726 no . 3_757
H8B H11B 3.2393 no . 3_757
H8B H22A 3.4549 no . 2_656
H8B H22B 3.2652 no . 2_656
H8B H23B 2.5745 no . 2_656
H8B H23B 3.4926 no . 4_555
H8B H24B 3.5014 no . 2_656
H9A H3 3.2735 no . 1_545
H9A H22A 3.2595 no . 2_646
H9B C10 3.2143 no . 3_757
H9B C11 3.5741 no . 3_757
H9B C20 3.4803 no . 2_646
H9B C22 3.4074 no . 2_646
H9B H10B 2.3051 no . 3_757
H9B H11A 3.4664 no . 3_757
H9B H11B 3.3515 no . 3_757
H9B H20A 3.4051 no . 2_646
H9B H20B 2.8484 no . 2_646
H9B H22A 2.5872 no . 2_646
H9B H23A 3.5606 no . 2_646
H10A C23 3.2888 no . 4_555
H10A H23A 2.5280 no . 4_555
H10A H23B 3.1727 no . 4_555
H10A H25A 3.5321 no . 4_555
H10A H26A 3.1207 no . 4_555
H10B C9 3.0590 no . 3_757
H10B C10 3.1465 no . 3_757
H10B C11 3.5591 no . 3_757
H10B C23 3.2538 no . 4_555
H10B H8B 3.5070 no . 3_757
H10B H9B 2.3051 no . 3_757
H10B H10B 2.6378 no . 3_757
H10B H11A 3.0327 no . 3_757
H10B H20A 3.4192 no . 4_555
H10B H22A 3.3349 no . 4_555
H10B H23A 2.6398 no . 4_555
H10B H23B 3.1201 no . 4_555
H11A C7 3.4274 no . 1_545
H11A H7A 2.7756 no . 1_545
H11A H7B 3.1835 no . 1_545
H11A H8B 2.7726 no . 3_757
H11A H9B 3.4664 no . 3_757
H11A H10B 3.0327 no . 3_757
H11A H22A 3.4397 no . 2_646
H11A H23B 3.1481 no . 4_545
H11A H25A 3.3953 no . 4_545
H11B C24 3.4200 no . 4_545
H11B C25 3.4081 no . 4_545
H11B H8B 3.2393 no . 3_757
H11B H9B 3.3515 no . 3_757
H11B H20A 2.9066 no . 4_555
H11B H20B 3.5279 no . 4_555
H11B H23A 3.3570 no . 4_555
H11B H23B 3.2575 no . 4_545
H11B H24B 2.8100 no . 4_545
H11B H25A 2.9044 no . 4_545
H11B H25B 3.4106 no . 4_545
H11B H29A 3.2997 no . 4_555
H12A H3 2.7946 no . 1_545
H12A H7A 3.0060 no . 1_545
H12A H7B 3.5056 no . 1_545
H12A H17A 2.8334 no . 1_545
H12B C7 3.1422 no . 1_545
H12B C17 3.3136 no . 1_545
H12B C25 3.2283 no . 4_545
H12B H7A 2.8761 no . 1_545
H12B H7B 2.5922 no . 1_545
H12B H16A 3.2498 no . 1_545
H12B H17A 2.5415 no . 1_545
H12B H25A 2.2895 no . 4_545
H12B H25B 3.4223 no . 4_545
H13A C26 3.0691 no . 4_555
H13A H23A 3.4879 no . 4_555
H13A H26A 2.5162 no . 4_555
H13A H26B 2.7293 no . 4_555
H13A H29A 3.3136 no . 4_555
H13B C25 3.3067 no . 4_545
H13B C27 3.4473 no . 3_657
H13B C28 3.4389 no . 3_657
H13B H25A 2.8512 no . 4_545
H13B H25B 2.8242 no . 4_545
H13B H26A 3.3320 no . 4_555
H13B H26B 3.5954 no . 4_555
H13B H27B 2.6769 no . 3_657
H13B H28A 3.2791 no . 3_657
H13B H28A 3.5698 no . 4_555
H13B H28B 3.0407 no . 3_657
H13B H29A 3.1355 no . 4_555
H14A C28 3.5183 no . 3_657
H14A H17A 3.0455 no . 1_545
H14A H17B 3.4532 no . 3_657
H14A H27B 3.3942 no . 3_657
H14A H28B 2.6511 no . 3_657
H14B C27 3.1307 no . 3_657
H14B H4 3.1850 no . 3_667
H14B H26B 3.4669 no . 4_555
H14B H27A 2.9695 no . 3_657
H14B H27B 2.5530 no . 3_657
H14B H28B 3.0694 no . 3_657
H15A C3 3.3969 no . 3_667
H15A C15 3.2573 no . 3_657
H15A H3 2.9214 no . 3_667
H15A H4 3.3943 no . 3_667
H15A H15A 2.7753 no . 3_657
H15A H15B 2.8129 no . 3_657
H15B H3 3.2400 no . 1_545
H15B H15A 2.8129 no . 3_657
H16A C26 3.4922 no . 4_555
H16A H12B 3.2498 no . 1_565
H16A H25A 3.1350 no . 4_555
H16A H26A 3.4289 no . 4_555
H16A H26B 2.8830 no . 4_555
H16B C3 3.2895 no . 3_667
H16B C4 3.1058 no . 3_667
H16B H3 3.4507 no . 3_667
H16B H4 3.1092 no . 3_667
H16B H26B 3.2664 no . 4_555
H16B H28B 3.1674 no . 3_667
H16B H29B 3.5135 no . 3_667
H17A C12 3.1259 no . 1_565
H17A H12A 2.8334 no . 1_565
H17A H12B 2.5415 no . 1_565
H17A H14A 3.0455 no . 1_565
H17A H17B 2.7285 no . 3_667
H17B C17 2.9399 no . 3_667
H17B H3 3.3877 no . 3_667
H17B H14A 3.4532 no . 3_657
H17B H17A 2.7285 no . 3_667
H17B H17B 2.2728 no . 3_667
H19A C24 3.2141 no . 1_565
H19A H21A 3.4614 no . 2_656
H19A H21B 2.9102 no . 2_656
H19A H24A 3.0141 no . 1_565
H19A H24B 2.5430 no . 1_565
H19B C21 3.1035 no . 2_656
H19B C22 3.5438 no . 2_656
H19B H21A 2.7578 no . 2_656
H19B H21B 2.6858 no . 2_656
H19B H22B 2.9646 no . 2_656
H20A H9B 3.4051 no . 2_656
H20A H10B 3.4192 no . 4_454
H20A H11B 2.9066 no . 4_454
H20A H24B 3.1811 no . 1_565
H20B Se1 3.4381 no . 2_656
H20B C8 3.4110 no . 2_656
H20B C9 3.4580 no . 2_656
H20B H8A 2.6554 no . 2_656
H20B H9B 2.8484 no . 2_656
H20B H11B 3.5279 no . 4_454
H20B H24B 2.9875 no . 1_565
H21A C19 3.5391 no . 2_646
H21A H19A 3.4614 no . 2_646
H21A H19B 2.7578 no . 2_646
H21B Se1 3.3158 no . 2_656
H21B C4 3.3999 no . 2_646
H21B C19 3.2449 no . 2_646
H21B H4 3.2969 no . 2_646
H21B H19A 2.9102 no . 2_646
H21B H19B 2.6858 no . 2_646
H22A C3 3.5046 no . 2_646
H22A C7 3.4744 no . 2_646
H22A C9 3.3658 no . 2_656
H22A H3 3.4671 no . 2_646
H22A H7A 2.6259 no . 2_646
H22A H8A 3.3654 no . 2_646
H22A H8B 3.4549 no . 2_646
H22A H9A 3.2595 no . 2_656
H22A H9B 2.5872 no . 2_656
H22A H10B 3.3349 no . 4_454
H22A H11A 3.4397 no . 2_656
H22B N2 3.4897 no . 2_646
H22B C1 3.5905 no . 2_646
H22B C3 3.5743 no . 2_646
H22B C7 3.5489 no . 2_646
H22B C8 3.2492 no . 2_646
H22B H7A 3.0341 no . 2_646
H22B H8A 2.5711 no . 2_646
H22B H8B 3.2652 no . 2_646
H22B H19B 2.9646 no . 2_646
H23A C10 3.0100 no . 4_454
H23A H7B 3.5992 no . 4_454
H23A H9B 3.5606 no . 2_656
H23A H10A 2.5280 no . 4_454
H23A H10B 2.6398 no . 4_454
H23A H11B 3.3570 no . 4_454
H23A H13A 3.4879 no . 4_454
H23B C8 3.2706 no . 2_646
H23B H7A 3.4533 no . 2_646
H23B H7B 3.3389 no . 4_454
H23B H8A 3.1297 no . 2_646
H23B H8B 2.5745 no . 2_646
H23B H8B 3.4926 no . 4_454
H23B H10A 3.1727 no . 4_454
H23B H10B 3.1201 no . 4_454
H23B H11A 3.1481 no . 4_444
H23B H11B 3.2575 no . 4_444
H24A H19A 3.0141 no . 1_545
H24B C19 3.3029 no . 1_545
H24B C20 3.3284 no . 1_545
H24B H8A 3.2272 no . 2_646
H24B H8B 3.5014 no . 2_646
H24B H11B 2.8100 no . 4_444
H24B H19A 2.5430 no . 1_545
H24B H20A 3.1811 no . 1_545
H24B H20B 2.9875 no . 1_545
H24B H29A 3.3330 no . 1_545
H25A C11 3.3005 no . 4_444
H25A C12 3.0033 no . 4_444
H25A C13 3.4246 no . 4_444
H25A H7B 3.1057 no . 4_454
H25A H10A 3.5321 no . 4_454
H25A H11A 3.3953 no . 4_444
H25A H11B 2.9044 no . 4_444
H25A H12B 2.2895 no . 4_444
H25A H13B 2.8512 no . 4_444
H25A H16A 3.1350 no . 4_454
H25A H28A 3.5755 no . 2_546
H25B C29 3.3650 no . 1_545
H25B H11B 3.4106 no . 4_444
H25B H12B 3.4223 no . 4_444
H25B H13B 2.8242 no . 4_444
H25B H28A 3.0104 no . 2_546
H25B H29A 2.9999 no . 1_545
H25B H29B 2.8049 no . 1_545
H26A C13 3.3538 no . 4_454
H26A H10A 3.1207 no . 4_454
H26A H13A 2.5162 no . 4_454
H26A H13B 3.3320 no . 4_454
H26A H16A 3.4289 no . 4_454
H26B C13 3.5092 no . 4_454
H26B C16 3.5318 no . 4_454
H26B C28 3.5085 no . 2_546
H26B H13A 2.7293 no . 4_454
H26B H13B 3.5954 no . 4_454
H26B H14B 3.4669 no . 4_454
H26B H16A 2.8830 no . 4_454
H26B H16B 3.2664 no . 4_454
H26B H28A 2.6974 no . 2_546
H26B H28B 3.5341 no . 2_546
H26B H29B 3.5932 no . 2_546
H27A H14B 2.9695 no . 3_657
H27B C13 3.3292 no . 3_657
H27B C14 3.2265 no . 3_657
H27B H13B 2.6769 no . 3_657
H27B H14A 3.3942 no . 3_657
H27B H14B 2.5530 no . 3_657
H27B H28A 2.6409 no . 2_546
H28A C25 3.4850 no . 2_556
H28A C26 3.2763 no . 2_556
H28A C27 3.3856 no . 2_556
H28A H13B 3.2791 no . 3_657
H28A H13B 3.5698 no . 4_454
H28A H25A 3.5755 no . 2_556
H28A H25B 3.0104 no . 2_556
H28A H26B 2.6974 no . 2_556
H28A H27B 2.6409 no . 2_556
H28B C13 3.5897 no . 3_657
H28B C14 3.2176 no . 3_657
H28B H13B 3.0407 no . 3_657
H28B H14A 2.6511 no . 3_657
H28B H14B 3.0694 no . 3_657
H28B H16B 3.1674 no . 3_667
H28B H26B 3.5341 no . 2_556
H29A H11B 3.2997 no . 4_454
H29A H13A 3.3136 no . 4_454
H29A H13B 3.1355 no . 4_454
H29A H24B 3.3330 no . 1_565
H29A H25B 2.9999 no . 1_565
H29B H16B 3.5135 no . 3_667
H29B H25B 2.8049 no . 1_565
H29B H26B 3.5932 no . 2_556

#==============================================================================

#==============================================================================
# Additional structures and associated data_? identifiers
# should be added at this point if there is more than one 
# structure analysis in the CIF.


_shelx_res_file                  
;
TITL SNDN50
CELL  0.71075 14.40580 7.41330 25.02290 90.000 97.856 90.000
ZERR  4 0.00125 0.00072 0.00257 0.000 0.003 0.000
LATT 1
SYMM .50-X, .50+Y, .50-Z
SFAC C H N SE
UNIT 108 192 8 4
L.S. 5
FMAP 2
PLAN 5
BOND $H
CONF
RIGU C18 C19 C20 C21 C22 C23 C24 C25 C26 C27 C28 C29
LIST 4
TEMP -100.0
ACTA
SIZE 0.030 0.060 0.210
DFIX 1.5500 0.0200 C18 C19 C19 C20 C20 C21 C21 C22 C22 C23 C23 C24 C24 C25  =
     C25 C26 C26 C27 C27 C28 C28 C29 C29 C18
WGHT    0.130100    4.983300
FVAR       0.47148
SE1   4    0.625769    0.101072    0.857710    11.00000    0.06282    0.02521 =
         0.05902   -0.00310   -0.01132    0.00811
N2    3    0.639872    0.432302    0.917773    11.00000    0.05228    0.03082 =
         0.06062   -0.00792   -0.00748    0.00835
N5    3    0.576350    0.471585    0.835006    11.00000    0.06843    0.02721 =
         0.06615   -0.00077   -0.01996    0.00770
C1    1    0.612976    0.343982    0.870545    11.00000    0.04636    0.02753 =
         0.05831   -0.00262   -0.00915    0.00448
C3    1    0.620645    0.614752    0.910659    11.00000    0.07301    0.02710 =
         0.07658   -0.00836   -0.01210    0.00699
AFIX  43
H3    2    0.633615    0.706218    0.937221    11.00000   -1.20000
AFIX   0
C4    1    0.580857    0.638693    0.860071    11.00000    0.08237    0.02378 =
         0.08040   -0.00137   -0.01562    0.00672
AFIX  43
H4    2    0.559428    0.749907    0.844018    11.00000   -1.20000
AFIX   0
C6    1    0.678925    0.346887    0.968538    11.00000    0.04209    0.03998 =
         0.05280   -0.00839   -0.00411    0.01073
AFIX  13
H6    2    0.674993    0.213311    0.963129    11.00000   -1.20000
AFIX   0
C7    1    0.782572    0.396229    0.982790    11.00000    0.04560    0.05578 =
         0.05448   -0.00697   -0.00322    0.00341
AFIX  23
H7A   2    0.792146    0.521346    0.970835    11.00000   -1.20000
H7B   2    0.799488    0.392315    1.022473    11.00000   -1.20000
AFIX   0
C8    1    0.847529    0.270811    0.957046    11.00000    0.04278    0.09418 =
         0.05463   -0.01201    0.00359    0.00912
AFIX  23
H8A   2    0.828589    0.271953    0.917497    11.00000   -1.20000
H8B   2    0.912001    0.319631    0.964164    11.00000   -1.20000
AFIX   0
C9    1    0.849153    0.077140    0.976285    11.00000    0.05026    0.08660 =
         0.06400   -0.02886   -0.00621    0.03126
AFIX  23
H9A   2    0.784188    0.030350    0.971846    11.00000   -1.20000
H9B   2    0.885154    0.003638    0.953242    11.00000   -1.20000
AFIX   0
C10   1    0.891826    0.054502    1.034426    11.00000    0.04855    0.07419 =
         0.06816   -0.02364   -0.01084    0.01855
AFIX  23
H10A  2    0.863061    0.143465    1.056689    11.00000   -1.20000
H10B  2    0.959629    0.081785    1.037585    11.00000   -1.20000
AFIX   0
C11   1    0.879321   -0.135206    1.057194    11.00000    0.06237    0.06550 =
         0.08121   -0.01637   -0.01359    0.02274
AFIX  23
H11A  2    0.901036   -0.225393    1.032483    11.00000   -1.20000
H11B  2    0.919445   -0.146405    1.092456    11.00000   -1.20000
AFIX   0
C12   1    0.777906   -0.178469    1.064714    11.00000    0.06961    0.06534 =
         0.08334   -0.01918   -0.01493    0.01136
AFIX  23
H12A  2    0.736841   -0.152563    1.030533    11.00000   -1.20000
H12B  2    0.773067   -0.309061    1.072132    11.00000   -1.20000
AFIX   0
C13   1    0.741922   -0.073217    1.110134    11.00000    0.06768    0.09231 =
         0.05990   -0.00391   -0.00486    0.00873
AFIX  23
H13A  2    0.774854    0.044203    1.114287    11.00000   -1.20000
H13B  2    0.757916   -0.140823    1.144270    11.00000   -1.20000
AFIX   0
C14   1    0.635197   -0.038272    1.101084    11.00000    0.07585    0.09771 =
         0.05562    0.00488    0.00965   -0.00055
AFIX  23
H14A  2    0.602427   -0.155417    1.095104    11.00000   -1.20000
H14B  2    0.616797    0.015315    1.134322    11.00000   -1.20000
AFIX   0
C15   1    0.602467    0.084154    1.054357    11.00000    0.04443    0.08903 =
         0.06516   -0.00900    0.01241   -0.00561
AFIX  23
H15A  2    0.533103    0.084967    1.048273    11.00000   -1.20000
H15B  2    0.624475    0.035647    1.021430    11.00000   -1.20000
AFIX   0
C16   1    0.637545    0.276239    1.063315    11.00000    0.05480    0.08112 =
         0.05816   -0.01989    0.01141    0.01000
AFIX  23
H16A  2    0.705761    0.273255    1.075824    11.00000   -1.20000
H16B  2    0.606673    0.331375    1.092326    11.00000   -1.20000
AFIX   0
C17   1    0.619572    0.395492    1.013028    11.00000    0.04816    0.05941 =
         0.07166   -0.01751    0.00232    0.01397
AFIX  23
H17A  2    0.632340    0.522504    1.023849    11.00000   -1.20000
H17B  2    0.552494    0.386586    0.998007    11.00000   -1.20000
AFIX   0
C18   1    0.546770    0.442374    0.776358    11.00000    0.10416    0.03696 =
         0.07770   -0.00058   -0.03477    0.01134
AFIX  13
H18   2    0.548140    0.309729    0.769242    11.00000   -1.20000
AFIX   0
C19   1    0.624952    0.543275    0.740852    11.00000    0.10130    0.05652 =
         0.07951    0.02152   -0.02610   -0.01146
AFIX  23
H19A  2    0.612753    0.674646    0.738434    11.00000   -1.20000
H19B  2    0.689460    0.524564    0.759386    11.00000   -1.20000
AFIX   0
C20   1    0.615382    0.463174    0.685365    11.00000    0.09343    0.10203 =
         0.10367    0.03033    0.00186    0.00386
AFIX  23
H20A  2    0.548153    0.449590    0.671183    11.00000   -1.20000
H20B  2    0.643945    0.545238    0.660988    11.00000   -1.20000
AFIX   0
C21   1    0.660281    0.291183    0.686358    11.00000    0.10143    0.10136 =
         0.14439    0.02422    0.04187    0.00608
AFIX  23
H21A  2    0.649703    0.229033    0.720021    11.00000   -1.20000
H21B  2    0.728574    0.311701    0.688353    11.00000   -1.20000
AFIX   0
C22   1    0.629600    0.160495    0.638127    11.00000    0.14184    0.09080 =
         0.07877    0.01246    0.00234    0.03856
AFIX  23
H22A  2    0.646917    0.215949    0.604879    11.00000   -1.20000
H22B  2    0.665843    0.047241    0.644483    11.00000   -1.20000
AFIX   0
C23   1    0.525798    0.112934    0.628245    11.00000    0.18406    0.09044 =
         0.11570    0.00631   -0.01861    0.02304
AFIX  23
H23A  2    0.487427    0.224069    0.626767    11.00000   -1.20000
H23B  2    0.510926    0.048441    0.593485    11.00000   -1.20000
AFIX   0
C24   1    0.505897    0.001080    0.671429    11.00000    0.17914    0.06784 =
         0.09427    0.00456   -0.02861    0.01845
AFIX  23
H24A  2    0.540759    0.045810    0.705706    11.00000   -1.20000
H24B  2    0.527279   -0.123390    0.665576    11.00000   -1.20000
AFIX   0
C25   1    0.390860   -0.001033    0.676089    11.00000    0.14097    0.07828 =
         0.10488    0.01279   -0.05830   -0.01098
AFIX  23
H25A  2    0.355866   -0.026398    0.640011    11.00000   -1.20000
H25B  2    0.377752   -0.100286    0.700450    11.00000   -1.20000
AFIX   0
C26   1    0.356088    0.170414    0.696504    11.00000    0.12177    0.13179 =
         0.11190    0.02904   -0.03226   -0.00713
AFIX  23
H26A  2    0.385055    0.274027    0.680073    11.00000   -1.20000
H26B  2    0.287276    0.178536    0.686681    11.00000   -1.20000
AFIX   0
C27   1    0.379696    0.175443    0.753800    11.00000    0.06759    0.15651 =
         0.10296    0.03261   -0.00293   -0.03123
AFIX  23
H27A  2    0.441874    0.118547    0.763567    11.00000   -1.20000
H27B  2    0.333431    0.102406    0.770182    11.00000   -1.20000
AFIX   0
C28   1    0.382584    0.375752    0.779484    11.00000    0.09913    0.11659 =
         0.10136    0.03623    0.01013    0.01839
AFIX  23
H28A  2    0.318851    0.427945    0.772220    11.00000   -1.20000
H28B  2    0.398573    0.364879    0.819106    11.00000   -1.20000
AFIX   0
C29   1    0.450552    0.507007    0.759328    11.00000    0.09938    0.09820 =
         0.11282    0.01213   -0.02670    0.01347
AFIX  23
H29A  2    0.438387    0.515246    0.719497    11.00000   -1.20000
H29B  2    0.442404    0.628490    0.774447    11.00000   -1.20000
AFIX   0
HKLF 4
 
REM  SNDN50
REM R1 =  0.0704 for    3880 Fo > 4sig(Fo)  and  0.0841 for all    4854 data
REM    271 parameters refined using     84 restraints
 
END  
     
WGHT      0.1301      4.9829 

REM Highest difference peak  1.711,  deepest hole -0.542,  1-sigma level  0.100
Q1    1   0.4447  0.0855  0.6484  11.00000  0.05    1.71
Q2    1   0.5382  0.5576  0.7436  11.00000  0.05    1.70
Q3    1   0.6209  0.3355  0.6522  11.00000  0.05    1.33
Q4    1   0.6716  0.3851  0.7163  11.00000  0.05    1.32
Q5    1   0.3563  0.3043  0.7367  11.00000  0.05    1.32
;
_shelx_res_checksum              38724
_chemical_name_systematic        '[Se(IDD)]'
_exptl_crystal_recrystallization_method 
'Re-crystallisation from solvent: DCM, pentane'
####################################################################### 
# 
# This file contains crystal structure data downloaded from the 
# Cambridge Structural Database (CSD) hosted by the Cambridge 
# Crystallographic Data Centre (CCDC).
# 
# Full information about CCDC data access policies and citation 
# guidelines are available at http://www.ccdc.cam.ac.uk/access/V1 
# 
# Audit and citation data items may have been added by the CCDC. 
# Please retain this information to preserve the provenance of 
# this file and to allow appropriate attribution of the data. 
# 
#######################################################################

data_[Se(IMe)]
_database_code_depnum_ccdc_archive 'CCDC 1024810'
_audit_update_record             
;
2014-09-17 deposited with the CCDC.
2015-01-02 downloaded from the CCDC.
;

#==============================================================================
# CHEMICAL DATA

_chemical_formula_sum            'C19 H20 N2 Se'
_chemical_formula_moiety         'C19 H20 N2 Se'
_chemical_formula_weight         355.34
_chemical_melting_point          ?

#==============================================================================
# CRYSTAL DATA
_space_group_crystal_system      monoclinic
_space_group_name_H-M_alt        'P 1 2/n 1'
_space_group_name_Hall           '-P 2yac'
_space_group_IT_number           13
loop_
_symmetry_equiv_pos_site_id
_space_group_symop_operation_xyz
1 +X,+Y,+Z
2 1/2-X,+Y,1/2-Z
3 -X,-Y,-Z
4 1/2+X,-Y,1/2+Z
#------------------------------------------------------------------------------
_cell_length_a                   8.3318(11)
_cell_length_b                   7.4265(9)
_cell_length_c                   13.6459(19)
_cell_angle_alpha                90.0000
_cell_angle_beta                 98.798(3)
_cell_angle_gamma                90.0000
_cell_volume                     834.42(19)
_cell_formula_units_Z            2
_cell_measurement_reflns_used    2735
_cell_measurement_theta_min      2.69
_cell_measurement_theta_max      25.35
_cell_measurement_temperature    173
#------------------------------------------------------------------------------
_exptl_crystal_description       platelet
_exptl_crystal_colour            colorless
_exptl_crystal_size_max          0.180
_exptl_crystal_size_mid          0.150
_exptl_crystal_size_min          0.020
_exptl_crystal_density_diffrn    1.414
_exptl_crystal_density_meas      ?
_exptl_crystal_density_method    'not measured'
_exptl_crystal_F_000             364.00
_exptl_absorpt_coefficient_mu    2.249
_exptl_absorpt_correction_type   multi-scan
_exptl_absorpt_process_details   'REQAB (Rigaku, 1998)'
_exptl_absorpt_correction_T_min  0.655
_exptl_absorpt_correction_T_max  0.956

#==============================================================================
# EXPERIMENTAL DATA

_diffrn_ambient_temperature      173
_diffrn_radiation_type           'Mo K\a'
_diffrn_radiation_wavelength     0.71075
_diffrn_measurement_device_type  'Rigaku XtaLAB P200'
_diffrn_measurement_method       \w
_diffrn_detector_area_resol_mean 5.811
_diffrn_reflns_number            9772
_diffrn_reflns_av_R_equivalents  0.0564
_diffrn_reflns_theta_max         25.372
_diffrn_reflns_theta_min         2.694
_diffrn_reflns_theta_full        25.242
_diffrn_measured_fraction_theta_max 1.000
_diffrn_measured_fraction_theta_full 1.000
_diffrn_reflns_Laue_measured_fraction_max 1.000
_diffrn_reflns_Laue_measured_fraction_full 1.000
_diffrn_reflns_point_group_measured_fraction_max 1.000
_diffrn_reflns_point_group_measured_fraction_full 1.000
_diffrn_reflns_limit_h_min       -10
_diffrn_reflns_limit_h_max       10
_diffrn_reflns_limit_k_min       -8
_diffrn_reflns_limit_k_max       8
_diffrn_reflns_limit_l_min       -16
_diffrn_reflns_limit_l_max       16
_diffrn_standards_number         0
_diffrn_standards_interval_count .
_diffrn_standards_decay_%        ?

#==============================================================================
# REFINEMENT DATA

_refine_special_details          
;
    Refinement was performed using all reflections. The weighted 
    R-factor (wR) and goodness of fit (S) are based on F^2^.
    R-factor (gt) are based on F. The threshold expression of
    F^2^ > 2.0 sigma(F^2^) is used only for calculating R-factor (gt).
;
_reflns_number_total             1532
_reflns_number_gt                1386
_reflns_threshold_expression     F^2^>2.0\s(F^2^)
_refine_ls_structure_factor_coef Fsqd
_refine_ls_R_factor_all          0.0308
_refine_ls_R_factor_gt           0.0277
_refine_ls_wR_factor_ref         0.0736
_refine_ls_wR_factor_gt          0.0718
_refine_ls_number_restraints     0
_refine_ls_hydrogen_treatment    constr
_refine_ls_number_reflns         1532
_refine_ls_number_parameters     103
_refine_ls_goodness_of_fit_ref   1.018
_refine_ls_weighting_scheme      calc
_refine_ls_weighting_details     
'w = 1/[\s^2^(Fo^2^)+(0.0489P)^2^+0.0000P] where P=(Fo^2^+2Fc^2^)/3'
_atom_sites_solution_hydrogens   geom
_atom_sites_solution_primary     direct
_atom_sites_solution_secondary   difmap
_refine_ls_shift/su_max          0.001
_refine_diff_density_max         0.54
_refine_diff_density_min         -0.26
_refine_ls_extinction_method     none
_refine_ls_extinction_coef       ?

loop_
_atom_type_symbol
_atom_type_description
_atom_type_scat_dispersion_real
_atom_type_scat_dispersion_imag
_atom_type_scat_source
C C 0.0033 0.0016
;
International Tables for Crystallography
(Vol. C, Tables 4.2.6.8 and 6.1.1.4)
;
H H 0.0000 0.0000
;
International Tables for Crystallography
(Vol. C, Table 6.1.1.4)
;
N N 0.0061 0.0033
;
International Tables for Crystallography
(Vol. C, Tables 4.2.6.8 and 6.1.1.4)
;
Se Se -0.0929 2.2259
;
International Tables for Crystallography
(Vol. C, Tables 4.2.6.8 and 6.1.1.4)
;

#==============================================================================
# ATOMIC COORDINATES AND THERMAL PARAMETERS

loop_
_atom_site_label
_atom_site_type_symbol
_atom_site_fract_x
_atom_site_fract_y
_atom_site_fract_z
_atom_site_U_iso_or_equiv
_atom_site_adp_type
_atom_site_occupancy
_atom_site_site_symmetry_multiplicity
_atom_site_calc_flag
_atom_site_refinement_flags
_atom_site_disorder_assembly
_atom_site_disorder_group
Se1 Se 0.25 1.02781(4) 0.25 0.03125(14) Uani 1 2 d . . .
N2 N 0.2281(2) 0.6698(3) 0.32594(12) 0.0268(4) Uani 1 4 d . . .
C1 C 0.25 0.7806(4) 0.25 0.0249(6) Uani 1 2 d . . .
C3 C 0.2361(4) 0.4924(3) 0.29739(19) 0.0388(6) Uani 1 4 d . . .
C4 C 0.1982(3) 0.7248(3) 0.42301(14) 0.0267(5) Uani 1 4 d . . .
C5 C 0.0385(3) 0.7359(3) 0.43984(16) 0.0309(5) Uani 1 4 d . . .
C6 C 0.0129(3) 0.7851(3) 0.53471(17) 0.0375(5) Uani 1 4 d . . .
C7 C 0.1422(3) 0.8174(4) 0.60844(16) 0.0397(6) Uani 1 4 d . . .
C8 C 0.2992(3) 0.8059(4) 0.58973(15) 0.0368(5) Uani 1 4 d . . .
C9 C 0.3317(3) 0.7601(3) 0.49541(15) 0.0295(5) Uani 1 4 d . . .
C10 C -0.1017(3) 0.7012(4) 0.35835(18) 0.0442(6) Uani 1 4 d . . .
C11 C 0.5025(3) 0.7544(4) 0.47224(17) 0.0389(6) Uani 1 4 d . . .
H3 H 0.22417 0.38946 0.33702 0.0466 Uiso 1 4 calc R . .
H6 H -0.09487 0.79653 0.54874 0.0450 Uiso 1 4 calc R . .
H7 H 0.12249 0.84808 0.67313 0.0476 Uiso 1 4 calc R . .
H8 H 0.38668 0.8294 0.64148 0.0441 Uiso 1 4 calc R . .
H10A H -0.10938 0.57186 0.34417 0.0530 Uiso 1 4 calc R . .
H10B H -0.08416 0.76642 0.29846 0.0530 Uiso 1 4 calc R . .
H10C H -0.2027 0.74274 0.37943 0.0530 Uiso 1 4 calc R . .
H11A H 0.52633 0.63304 0.45019 0.0466 Uiso 1 4 calc R . .
H11B H 0.5788 0.78523 0.53185 0.0466 Uiso 1 4 calc R . .
H11C H 0.51349 0.84115 0.41957 0.0466 Uiso 1 4 calc R . .


loop_
_atom_site_aniso_label
_atom_site_aniso_U_11
_atom_site_aniso_U_22
_atom_site_aniso_U_33
_atom_site_aniso_U_12
_atom_site_aniso_U_13
_atom_site_aniso_U_23
Se1 0.0437(2) 0.0268(2) 0.02292(19) 0.0000 0.00417(13) 0.0000
N2 0.0341(10) 0.0265(10) 0.0196(8) 0.0001(7) 0.0033(7) 0.0001(7)
C1 0.0227(14) 0.0323(17) 0.0188(14) 0.0000 0.0000(11) 0.0000
C3 0.0641(17) 0.0260(14) 0.0276(12) -0.0018(11) 0.0108(11) 0.0020(9)
C4 0.0347(11) 0.0285(12) 0.0169(10) -0.0016(9) 0.0036(8) 0.0025(8)
C5 0.0318(12) 0.0333(13) 0.0273(11) -0.0023(9) 0.0031(9) 0.0039(9)
C6 0.0386(13) 0.0427(15) 0.0337(12) 0.0028(11) 0.0137(10) 0.0048(11)
C7 0.0560(16) 0.0438(15) 0.0212(11) -0.0005(12) 0.0117(10) 0.0001(10)
C8 0.0454(14) 0.0430(15) 0.0194(10) -0.0051(11) -0.0029(9) -0.0003(9)
C9 0.0333(12) 0.0316(13) 0.0226(11) -0.0015(9) 0.0013(9) 0.0039(9)
C10 0.0323(13) 0.0553(17) 0.0424(14) -0.0036(11) -0.0022(10) 0.0021(12)
C11 0.0330(13) 0.0485(16) 0.0332(12) -0.0017(10) -0.0013(10) 0.0031(11)

#==============================================================================
_computing_data_collection       'CrystalClear-SM Expert 2.1 b29 (Rigaku, 2013)'
_computing_cell_refinement       'CrystalClear-SM Expert 2.1 b29'
_computing_data_reduction        'CrystalClear-SM Expert 2.1 b29'
_computing_structure_solution    'DIRDIF99-PATTY (Gould, et al., 1999)'
_computing_structure_refinement  'SHELXL2013 (Sheldrick, 2008)'
_computing_publication_material  'CrystalStructure 4.1 (Rigaku, 2014)'
_computing_molecular_graphics    'CrystalStructure 4.1'

#==============================================================================
# MOLECULAR GEOMETRY

_geom_special_details            
;
    ENTER SPECIAL DETAILS OF THE MOLECULAR GEOMETRY
;

loop_
_geom_bond_atom_site_label_1
_geom_bond_atom_site_label_2
_geom_bond_distance
_geom_bond_publ_flag
_geom_bond_site_symmetry_1
_geom_bond_site_symmetry_2
Se1 C1 1.836(3) yes . .
N2 C1 1.357(3) yes . .
N2 C3 1.379(3) yes . .
N2 C4 1.444(3) yes . .
C3 C3 1.349(4) yes . 2_555
C4 C5 1.387(3) yes . .
C4 C9 1.395(3) yes . .
C5 C6 1.393(3) yes . .
C5 C10 1.507(3) yes . .
C6 C7 1.378(3) yes . .
C7 C8 1.373(4) yes . .
C8 C9 1.397(3) yes . .
C9 C11 1.504(3) yes . .
C3 H3 0.950 no . .
C6 H6 0.950 no . .
C7 H7 0.950 no . .
C8 H8 0.950 no . .
C10 H10A 0.980 no . .
C10 H10B 0.980 no . .
C10 H10C 0.980 no . .
C11 H11A 0.980 no . .
C11 H11B 0.980 no . .
C11 H11C 0.980 no . .

loop_
_geom_angle_atom_site_label_1
_geom_angle_atom_site_label_2
_geom_angle_atom_site_label_3
_geom_angle
_geom_angle_publ_flag
_geom_angle_site_symmetry_1
_geom_angle_site_symmetry_2
_geom_angle_site_symmetry_3
C1 N2 C3 110.23(19) yes . . .
C1 N2 C4 126.22(19) yes . . .
C3 N2 C4 123.54(19) yes . . .
Se1 C1 N2 127.32(13) yes . . .
Se1 C1 N2 127.32(13) yes . . 2_555
N2 C1 N2 105.4(2) yes . . 2_555
N2 C3 C3 107.1(2) yes . . 2_555
N2 C4 C5 118.23(17) yes . . .
N2 C4 C9 118.19(19) yes . . .
C5 C4 C9 123.57(19) yes . . .
C4 C5 C6 117.19(19) yes . . .
C4 C5 C10 121.5(2) yes . . .
C6 C5 C10 121.3(2) yes . . .
C5 C6 C7 120.7(2) yes . . .
C6 C7 C8 120.9(2) yes . . .
C7 C8 C9 120.7(2) yes . . .
C4 C9 C8 116.9(2) yes . . .
C4 C9 C11 121.54(19) yes . . .
C8 C9 C11 121.56(19) yes . . .
N2 C3 H3 126.454 no . . .
C3 C3 H3 126.455 no 2_555 . .
C5 C6 H6 119.659 no . . .
C7 C6 H6 119.663 no . . .
C6 C7 H7 119.530 no . . .
C8 C7 H7 119.529 no . . .
C7 C8 H8 119.636 no . . .
C9 C8 H8 119.645 no . . .
C5 C10 H10A 109.474 no . . .
C5 C10 H10B 109.469 no . . .
C5 C10 H10C 109.468 no . . .
H10A C10 H10B 109.475 no . . .
H10A C10 H10C 109.468 no . . .
H10B C10 H10C 109.474 no . . .
C9 C11 H11A 109.473 no . . .
C9 C11 H11B 109.479 no . . .
C9 C11 H11C 109.471 no . . .
H11A C11 H11B 109.469 no . . .
H11A C11 H11C 109.464 no . . .
H11B C11 H11C 109.471 no . . .

loop_
_geom_torsion_atom_site_label_1
_geom_torsion_atom_site_label_2
_geom_torsion_atom_site_label_3
_geom_torsion_atom_site_label_4
_geom_torsion
_geom_torsion_publ_flag
_geom_torsion_site_symmetry_1
_geom_torsion_site_symmetry_2
_geom_torsion_site_symmetry_3
_geom_torsion_site_symmetry_4
C1 N2 C3 C3 0.2(2) no . . . 2_555
C3 N2 C1 Se1 179.91(14) no . . . .
C3 N2 C1 N2 -0.09(18) no . . . 2_555
C1 N2 C4 C5 94.5(2) no . . . .
C1 N2 C4 C9 -86.9(2) no . . . .
C4 N2 C1 Se1 0.7(2) no . . . .
C4 N2 C1 N2 -179.30(15) no . . . 2_555
C3 N2 C4 C5 -84.6(3) no . . . .
C3 N2 C4 C9 94.0(2) no . . . .
C4 N2 C3 C3 179.47(17) no . . . 2_555
N2 C3 C3 N2 -0.3(3) no . . 2_555 2_555
N2 C4 C5 C6 178.49(16) no . . . .
N2 C4 C5 C10 -3.1(3) no . . . .
N2 C4 C9 C8 -177.44(16) no . . . .
N2 C4 C9 C11 4.3(3) no . . . .
C5 C4 C9 C8 1.1(3) no . . . .
C5 C4 C9 C11 -177.20(18) no . . . .
C9 C4 C5 C6 -0.0(3) no . . . .
C9 C4 C5 C10 178.36(18) no . . . .
C4 C5 C6 C7 -1.3(3) no . . . .
C10 C5 C6 C7 -179.7(2) no . . . .
C5 C6 C7 C8 1.5(4) no . . . .
C6 C7 C8 C9 -0.4(4) no . . . .
C7 C8 C9 C4 -0.9(3) no . . . .
C7 C8 C9 C11 177.4(2) no . . . .

loop_
_geom_contact_atom_site_label_1
_geom_contact_atom_site_label_2
_geom_contact_distance
_geom_contact_publ_flag
_geom_contact_site_symmetry_1
_geom_contact_site_symmetry_2
Se1 C4 3.337(2) no . .
Se1 C4 3.337(2) no . 2_555
N2 C4 3.567(3) no . 2_555
N2 C10 2.858(3) no . .
N2 C11 2.865(3) no . .
C1 C3 2.244(4) no . 2_555
C1 C4 2.499(2) no . 2_555
C1 C5 3.365(2) no . .
C1 C5 3.365(2) no . 2_555
C1 C9 3.317(2) no . .
C1 C9 3.317(2) no . 2_555
C1 C10 3.528(3) no . .
C1 C10 3.528(3) no . 2_555
C1 C11 3.422(2) no . .
C1 C11 3.422(2) no . 2_555
C3 C4 3.582(3) no . 2_555
C3 C5 3.277(4) no . .
C3 C9 3.352(3) no . .
C3 C10 3.425(4) no . .
C3 C11 3.576(3) no . .
C4 C7 2.730(3) no . .
C5 C8 2.795(3) no . .
C6 C9 2.796(3) no . .
Se1 C3 3.515(2) no . 1_565
Se1 C3 3.515(2) no . 2_565
C3 Se1 3.515(2) no . 1_545
C6 C6 3.327(3) no . 3_576
C10 C10 3.552(3) no . 2_455
Se1 H10B 3.5384 no . .
Se1 H10B 3.5384 no . 2_555
Se1 H11C 3.2468 no . .
Se1 H11C 3.2468 no . 2_555
N2 H3 3.1158 no . 2_555
N2 H10A 2.9512 no . .
N2 H10B 2.6692 no . .
N2 H11A 2.7992 no . .
N2 H11C 2.8245 no . .
C1 H3 3.1579 no . .
C1 H3 3.1579 no . 2_555
C1 H10B 2.9603 no . .
C1 H10B 2.9603 no . 2_555
C1 H11A 3.4699 no . .
C1 H11A 3.4699 no . 2_555
C1 H11C 2.9702 no . .
C1 H11C 2.9702 no . 2_555
C3 H10A 3.0987 no . .
C3 H10B 3.3576 no . .
C3 H11A 3.1218 no . .
C4 H3 2.7758 no . .
C4 H6 3.2361 no . .
C4 H8 3.2441 no . .
C4 H10A 2.8589 no . .
C4 H10B 2.7012 no . .
C4 H10C 3.3049 no . .
C4 H11A 2.7866 no . .
C4 H11B 3.3197 no . .
C4 H11C 2.7723 no . .
C5 H3 3.4124 no . .
C5 H7 3.2613 no . .
C6 H8 3.2468 no . .
C6 H10A 3.0816 no . .
C6 H10B 3.2045 no . .
C6 H10C 2.5790 no . .
C8 H6 3.2462 no . .
C8 H11A 3.1555 no . .
C8 H11B 2.5760 no . .
C8 H11C 3.1488 no . .
C9 H3 3.5298 no . .
C9 H7 3.2621 no . .
C10 H6 2.6850 no . .
C11 H8 2.6937 no . .
H3 H3 2.4776 no . 2_555
H3 H10A 3.1065 no . .
H3 H11A 3.2872 no . .
H6 H7 2.3167 no . .
H6 H10A 3.2385 no . .
H6 H10B 3.4374 no . .
H6 H10C 2.3811 no . .
H7 H8 2.3112 no . .
H8 H11A 3.3501 no . .
H8 H11B 2.3750 no . .
H8 H11C 3.3574 no . .
H10B H11C 3.1690 no . 2_555
Se1 H3 2.9577 no . 1_565
Se1 H3 2.9577 no . 2_565
Se1 H6 3.4642 no . 3_576
Se1 H6 3.4642 no . 4_574
Se1 H7 3.5465 no . 3_576
Se1 H7 3.5465 no . 4_574
Se1 H8 3.3331 no . 3_676
Se1 H8 3.3331 no . 4_474
Se1 H11B 3.3949 no . 3_676
Se1 H11B 3.3949 no . 4_474
C3 H6 3.3393 no . 3_566
C3 H11B 3.3105 no . 3_666
C5 H6 3.5041 no . 3_576
C6 H3 3.1150 no . 3_566
C6 H6 3.4138 no . 3_576
C6 H10A 3.1623 no . 3_566
C7 H3 3.5957 no . 3_566
C7 H6 3.5660 no . 3_576
C7 H7 3.3154 no . 2_556
C7 H8 3.4588 no . 2_556
C7 H10A 2.9842 no . 3_566
C7 H10B 3.4040 no . 3_576
C7 H10C 3.3053 no . 3_576
C8 H7 3.2170 no . 2_556
C8 H10A 3.4094 no . 3_566
C8 H10C 3.4873 no . 3_576
C8 H11C 3.0628 no . 3_676
C9 H11A 3.1947 no . 3_666
C9 H11B 3.4899 no . 3_676
C9 H11C 3.3645 no . 3_676
C10 H7 3.3758 no . 3_576
C10 H10A 3.5100 no . 2_455
C10 H10B 3.1546 no . 2_455
C10 H10C 3.4150 no . 2_455
C10 H11A 3.5526 no . 1_455
C10 H11C 3.5886 no . 1_455
C11 H3 3.3601 no . 3_666
C11 H6 3.3723 no . 1_655
C11 H10C 2.9322 no . 1_655
C11 H11A 3.0878 no . 3_666
C11 H11B 3.4842 no . 3_676
C11 H11C 3.3585 no . 3_676
H3 Se1 2.9577 no . 1_545
H3 C6 3.1150 no . 3_566
H3 C7 3.5957 no . 3_566
H3 C11 3.3601 no . 3_666
H3 H6 2.4520 no . 3_566
H3 H7 3.3691 no . 3_566
H3 H8 3.5985 no . 3_666
H3 H11A 3.3067 no . 3_666
H3 H11B 2.5848 no . 3_666
H6 Se1 3.4642 no . 3_576
H6 C3 3.3393 no . 3_566
H6 C5 3.5041 no . 3_576
H6 C6 3.4138 no . 3_576
H6 C7 3.5660 no . 3_576
H6 C11 3.3723 no . 1_455
H6 H3 2.4520 no . 3_566
H6 H10A 3.4287 no . 3_566
H6 H11A 3.4562 no . 1_455
H6 H11B 2.6946 no . 1_455
H6 H11C 3.4792 no . 1_455
H7 Se1 3.5465 no . 3_576
H7 C7 3.3154 no . 2_556
H7 C8 3.2170 no . 2_556
H7 C10 3.3758 no . 3_576
H7 H3 3.3691 no . 3_566
H7 H7 2.7481 no . 2_556
H7 H8 2.5464 no . 2_556
H7 H10A 3.1283 no . 3_566
H7 H10B 2.9132 no . 3_576
H7 H10C 3.2159 no . 3_576
H8 Se1 3.3331 no . 3_676
H8 C7 3.4588 no . 2_556
H8 H3 3.5985 no . 3_666
H8 H7 2.5464 no . 2_556
H8 H10C 3.5205 no . 3_576
H8 H11C 2.7539 no . 3_676
H10A C6 3.1623 no . 3_566
H10A C7 2.9842 no . 3_566
H10A C8 3.4094 no . 3_566
H10A C10 3.5100 no . 2_455
H10A H6 3.4287 no . 3_566
H10A H7 3.1283 no . 3_566
H10A H10A 3.2021 no . 2_455
H10A H10B 3.2978 no . 2_455
H10A H10C 3.4512 no . 2_455
H10A H11A 3.5854 no . 1_455
H10B C7 3.4040 no . 3_576
H10B C10 3.1546 no . 2_455
H10B H7 2.9132 no . 3_576
H10B H10A 3.2978 no . 2_455
H10B H10B 2.8754 no . 2_455
H10B H10C 2.7854 no . 2_455
H10C C7 3.3053 no . 3_576
H10C C8 3.4873 no . 3_576
H10C C10 3.4150 no . 2_455
H10C C11 2.9322 no . 1_455
H10C H7 3.2159 no . 3_576
H10C H8 3.5205 no . 3_576
H10C H10A 3.4512 no . 2_455
H10C H10B 2.7854 no . 2_455
H10C H10C 3.4996 no . 2_455
H10C H11A 2.7129 no . 1_455
H10C H11B 2.9830 no . 1_455
H10C H11C 2.6119 no . 1_455
H11A C9 3.1947 no . 3_666
H11A C10 3.5526 no . 1_655
H11A C11 3.0878 no . 3_666
H11A H3 3.3067 no . 3_666
H11A H6 3.4562 no . 1_655
H11A H10A 3.5854 no . 1_655
H11A H10C 2.7129 no . 1_655
H11A H11A 2.4754 no . 3_666
H11A H11B 3.2468 no . 3_666
H11B Se1 3.3949 no . 3_676
H11B C3 3.3105 no . 3_666
H11B C9 3.4899 no . 3_676
H11B C11 3.4842 no . 3_676
H11B H3 2.5848 no . 3_666
H11B H6 2.6946 no . 1_655
H11B H10C 2.9830 no . 1_655
H11B H11A 3.2468 no . 3_666
H11B H11B 3.5081 no . 3_676
H11B H11C 2.9809 no . 3_676
H11C C8 3.0628 no . 3_676
H11C C9 3.3645 no . 3_676
H11C C10 3.5886 no . 1_655
H11C C11 3.3585 no . 3_676
H11C H6 3.4792 no . 1_655
H11C H8 2.7539 no . 3_676
H11C H10C 2.6119 no . 1_655
H11C H11B 2.9809 no . 3_676
H11C H11C 3.2537 no . 3_676

#==============================================================================

#==============================================================================
# Additional structures and associated data_? identifiers
# should be added at this point if there is more than one 
# structure analysis in the CIF.


_shelx_res_file                  
;
TITL SNDN64
CELL  0.71075 8.33180 7.42650 13.64590 90.00000 98.79820 90.00000
ZERR  2 0.00108 0.00091 0.00189 0.00000 0.00300 0.00000
LATT 1
SYMM .50-X,    +Y, .50-Z
SFAC C H N SE
UNIT 38 40 4 2
L.S. 5
FMAP 2
PLAN 5
BOND $H
CONF
LIST 4
TEMP -100.0
ACTA
SIZE 0.020 0.150 0.180
WGHT    0.048900
FVAR       0.86620
SE1   4    0.250000    1.027806    0.250000    10.50000    0.04374    0.02680 =
         0.02292    0.00000    0.00417    0.00000
N2    3    0.228072    0.669778    0.325939    11.00000    0.03406    0.02649 =
         0.01960    0.00010    0.00332    0.00012
C1    1    0.250000    0.780610    0.250000    10.50000    0.02271    0.03228 =
         0.01878    0.00000    0.00003    0.00000
C3    1    0.236060    0.492353    0.297389    11.00000    0.06414    0.02600 =
         0.02760    0.00202    0.01082   -0.00177
AFIX  43
H3    2    0.224166    0.389464    0.337018    11.00000   -1.20000
AFIX   0
C4    1    0.198231    0.724849    0.423009    11.00000    0.03466    0.02845 =
         0.01689    0.00252    0.00361   -0.00158
C5    1    0.038543    0.735916    0.439843    11.00000    0.03175    0.03326 =
         0.02731    0.00388    0.00312   -0.00229
C6    1    0.012888    0.785119    0.534707    11.00000    0.03857    0.04272 =
         0.03369    0.00483    0.01367    0.00279
AFIX  43
H6    2   -0.094870    0.796529    0.548738    11.00000   -1.20000
AFIX   0
C7    1    0.142228    0.817426    0.608439    11.00000    0.05602    0.04377 =
         0.02116    0.00015    0.01174   -0.00051
AFIX  43
H7    2    0.122487    0.848080    0.673127    11.00000   -1.20000
AFIX   0
C8    1    0.299229    0.805938    0.589729    11.00000    0.04544    0.04301 =
         0.01942   -0.00033   -0.00294   -0.00507
AFIX  43
H8    2    0.386682    0.829397    0.641476    11.00000   -1.20000
AFIX   0
C9    1    0.331755    0.760121    0.495415    11.00000    0.03334    0.03155 =
         0.02262    0.00386    0.00131   -0.00154
C10   1   -0.101682    0.701202    0.358351    11.00000    0.03235    0.05530 =
         0.04239    0.00210   -0.00220   -0.00362
AFIX 137
H10A  2   -0.109375    0.571862    0.344169    11.00000   -1.20000
H10B  2   -0.084163    0.766423    0.298457    11.00000   -1.20000
H10C  2   -0.202704    0.742742    0.379428    11.00000   -1.20000
AFIX   0
C11   1    0.502465    0.754385    0.472237    11.00000    0.03298    0.04847 =
         0.03319    0.00312   -0.00130   -0.00170
AFIX 137
H11A  2    0.526327    0.633041    0.450195    11.00000   -1.20000
H11B  2    0.578798    0.785228    0.531849    11.00000   -1.20000
H11C  2    0.513493    0.841150    0.419568    11.00000   -1.20000
AFIX   0
HKLF 4
 
REM  SNDN64
REM R1 =  0.0277 for    1386 Fo > 4sig(Fo)  and  0.0308 for all    1532 data
REM    103 parameters refined using      0 restraints
 
END  
     
WGHT      0.0489      0.0000 

REM Highest difference peak  0.541,  deepest hole -0.258,  1-sigma level  0.062
Q1    1   0.2500  0.8994  0.2500  10.50000  0.05    0.54
Q2    1   0.1789  1.0319  0.2984  11.00000  0.05    0.44
Q3    1   0.1789  1.0956  0.2805  11.00000  0.05    0.40
Q4    1   0.2124  0.7149  0.3758  11.00000  0.05    0.32
Q5    1   0.2244  0.7462  0.2925  11.00000  0.05    0.32
;
_shelx_res_checksum              18805
_chemical_name_systematic        '[Se(IMe)]'
_exptl_crystal_recrystallization_method 
'Re-crystallisation from solvent: acetone, pentane'
####################################################################### 
# 
# This file contains crystal structure data downloaded from the 
# Cambridge Structural Database (CSD) hosted by the Cambridge 
# Crystallographic Data Centre (CCDC).
# 
# Full information about CCDC data access policies and citation 
# guidelines are available at http://www.ccdc.cam.ac.uk/access/V1 
# 
# Audit and citation data items may have been added by the CCDC. 
# Please retain this information to preserve the provenance of 
# this file and to allow appropriate attribution of the data. 
# 
#######################################################################

data_[Se(IMes)]
_database_code_depnum_ccdc_archive 'CCDC 1024811'
_audit_update_record             
;
2014-09-17 deposited with the CCDC.
2015-01-02 downloaded from the CCDC.
;

#==============================================================================
# CHEMICAL DATA

_chemical_formula_sum            'C21 H24 N2 Se'
_chemical_formula_moiety         'C21 H24 N2 Se'
_chemical_formula_weight         383.39
_chemical_melting_point          ?

#==============================================================================
# CRYSTAL DATA
_space_group_crystal_system      orthorhombic
_space_group_name_H-M_alt        'P b c n'
_space_group_name_Hall           '-P 2n 2ab'
_space_group_IT_number           60
loop_
_symmetry_equiv_pos_site_id
_space_group_symop_operation_xyz
1 +X,+Y,+Z
2 1/2-X,1/2+Y,+Z
3 +X,-Y,1/2+Z
4 1/2-X,1/2-Y,1/2+Z
5 -X,-Y,-Z
6 1/2+X,1/2-Y,-Z
7 -X,+Y,1/2-Z
8 1/2+X,1/2+Y,1/2-Z
#------------------------------------------------------------------------------
_cell_length_a                   16.043(2)
_cell_length_b                   7.3937(9)
_cell_length_c                   16.055(2)
_cell_angle_alpha                90.0000
_cell_angle_beta                 90.0000
_cell_angle_gamma                90.0000
_cell_volume                     1904.3(4)
_cell_formula_units_Z            4
_cell_measurement_reflns_used    4164
_cell_measurement_theta_min      2.54
_cell_measurement_theta_max      25.35
_cell_measurement_temperature    173
#------------------------------------------------------------------------------
_exptl_crystal_description       prism
_exptl_crystal_colour            yellow
_exptl_crystal_size_max          0.150
_exptl_crystal_size_mid          0.060
_exptl_crystal_size_min          0.060
_exptl_crystal_density_diffrn    1.337
_exptl_crystal_density_meas      ?
_exptl_crystal_density_method    'not measured'
_exptl_crystal_F_000             792.00
_exptl_absorpt_coefficient_mu    1.976
_exptl_absorpt_correction_type   multi-scan
_exptl_absorpt_process_details   'REQAB (Rigaku, 1998)'
_exptl_absorpt_correction_T_min  0.749
_exptl_absorpt_correction_T_max  0.888

#==============================================================================
# EXPERIMENTAL DATA

_diffrn_ambient_temperature      173
_diffrn_radiation_type           'Mo K\a'
_diffrn_radiation_wavelength     0.71075
_diffrn_measurement_device_type  'Rigaku XtaLAB P200'
_diffrn_measurement_method       \w
_diffrn_detector_area_resol_mean 5.811
_diffrn_reflns_number            21284
_diffrn_reflns_av_R_equivalents  0.0597
_diffrn_reflns_theta_max         25.383
_diffrn_reflns_theta_min         2.537
_diffrn_reflns_theta_full        25.242
_diffrn_measured_fraction_theta_max 0.997
_diffrn_measured_fraction_theta_full 1.000
_diffrn_reflns_Laue_measured_fraction_max 0.997
_diffrn_reflns_Laue_measured_fraction_full 1.000
_diffrn_reflns_point_group_measured_fraction_max 0.997
_diffrn_reflns_point_group_measured_fraction_full 1.000
_diffrn_reflns_limit_h_min       -19
_diffrn_reflns_limit_h_max       19
_diffrn_reflns_limit_k_min       -8
_diffrn_reflns_limit_k_max       8
_diffrn_reflns_limit_l_min       -19
_diffrn_reflns_limit_l_max       19
_diffrn_standards_number         0
_diffrn_standards_interval_count .
_diffrn_standards_decay_%        ?

#==============================================================================
# REFINEMENT DATA

_refine_special_details          
;
    Refinement was performed using all reflections. The weighted 
    R-factor (wR) and goodness of fit (S) are based on F^2^.
    R-factor (gt) are based on F. The threshold expression of
    F^2^ > 2.0 sigma(F^2^) is used only for calculating R-factor (gt).
;
_reflns_number_total             1745
_reflns_number_gt                1402
_reflns_threshold_expression     F^2^>2.0\s(F^2^)
_refine_ls_structure_factor_coef Fsqd
_refine_ls_R_factor_all          0.0791
_refine_ls_R_factor_gt           0.0686
_refine_ls_wR_factor_ref         0.1917
_refine_ls_wR_factor_gt          0.1823
_refine_ls_number_restraints     0
_refine_ls_hydrogen_treatment    constr
_refine_ls_number_reflns         1745
_refine_ls_number_parameters     113
_refine_ls_goodness_of_fit_ref   1.106
_refine_ls_weighting_scheme      calc
_refine_ls_weighting_details     
'w = 1/[\s^2^(Fo^2^)+(0.1188P)^2^+2.6816P] where P=(Fo^2^+2Fc^2^)/3'
_atom_sites_solution_hydrogens   geom
_atom_sites_solution_primary     direct
_atom_sites_solution_secondary   difmap
_refine_ls_shift/su_max          0.000
_refine_diff_density_max         2.44
_refine_diff_density_min         -0.94
_refine_ls_extinction_method     none
_refine_ls_extinction_coef       ?

loop_
_atom_type_symbol
_atom_type_description
_atom_type_scat_dispersion_real
_atom_type_scat_dispersion_imag
_atom_type_scat_source
C C 0.0033 0.0016
;
International Tables for Crystallography
(Vol. C, Tables 4.2.6.8 and 6.1.1.4)
;
H H 0.0000 0.0000
;
International Tables for Crystallography
(Vol. C, Table 6.1.1.4)
;
N N 0.0061 0.0033
;
International Tables for Crystallography
(Vol. C, Tables 4.2.6.8 and 6.1.1.4)
;
Se Se -0.0929 2.2259
;
International Tables for Crystallography
(Vol. C, Tables 4.2.6.8 and 6.1.1.4)
;

#==============================================================================
# ATOMIC COORDINATES AND THERMAL PARAMETERS

loop_
_atom_site_label
_atom_site_type_symbol
_atom_site_fract_x
_atom_site_fract_y
_atom_site_fract_z
_atom_site_U_iso_or_equiv
_atom_site_adp_type
_atom_site_occupancy
_atom_site_site_symmetry_multiplicity
_atom_site_calc_flag
_atom_site_refinement_flags
_atom_site_disorder_assembly
_atom_site_disorder_group
Se1 Se 0.0 0.02035(9) 0.75 0.0442(3) Uani 1 4 d . . .
N2 N 0.0318(2) 0.3801(5) 0.6907(2) 0.0328(8) Uani 1 8 d . . .
C1 C 0.0 0.2686(9) 0.75 0.0328(13) Uani 1 4 d . . .
C3 C 0.0203(3) 0.5586(7) 0.7138(3) 0.0430(11) Uani 1 8 d . . .
C4 C 0.0737(3) 0.3210(6) 0.6159(2) 0.0316(9) Uani 1 8 d . . .
C5 C 0.0265(3) 0.2678(6) 0.5477(2) 0.0304(9) Uani 1 8 d . . .
C6 C 0.0694(3) 0.2126(6) 0.4773(3) 0.0327(9) Uani 1 8 d . . .
C7 C 0.1556(3) 0.2138(6) 0.4727(3) 0.0350(10) Uani 1 8 d . . .
C8 C 0.1999(3) 0.2716(7) 0.5424(3) 0.0434(11) Uani 1 8 d . . .
C9 C 0.1600(3) 0.3238(6) 0.6153(2) 0.0386(10) Uani 1 8 d . . .
C10 C -0.0671(3) 0.2711(6) 0.5490(3) 0.0392(10) Uani 1 8 d . . .
C11 C 0.1996(3) 0.1568(8) 0.3941(3) 0.0515(13) Uani 1 8 d . . .
C12 C 0.2088(3) 0.3798(9) 0.6914(3) 0.0591(15) Uani 1 8 d . . .
H3 H 0.03815 0.66219 0.68367 0.0516 Uiso 1 8 calc R . .
H6 H 0.03852 0.17237 0.43034 0.0392 Uiso 1 8 calc R . .
H8 H 0.25908 0.27535 0.54002 0.0520 Uiso 1 8 calc R . .
H10A H -0.08853 0.2152 0.49793 0.0470 Uiso 1 8 calc R . .
H10B H -0.08645 0.39655 0.55231 0.0470 Uiso 1 8 calc R . .
H10C H -0.08726 0.20359 0.59746 0.0470 Uiso 1 8 calc R . .
H11A H 0.20999 0.26316 0.35922 0.0618 Uiso 1 8 calc R . .
H11B H 0.16475 0.07048 0.36359 0.0618 Uiso 1 8 calc R . .
H11C H 0.25283 0.09949 0.40844 0.0618 Uiso 1 8 calc R . .
H12A H 0.19647 0.50633 0.70465 0.0709 Uiso 1 8 calc R . .
H12B H 0.26856 0.36638 0.68029 0.0709 Uiso 1 8 calc R . .
H12C H 0.19309 0.30291 0.73854 0.0709 Uiso 1 8 calc R . .


loop_
_atom_site_aniso_label
_atom_site_aniso_U_11
_atom_site_aniso_U_22
_atom_site_aniso_U_33
_atom_site_aniso_U_12
_atom_site_aniso_U_13
_atom_site_aniso_U_23
Se1 0.0702(6) 0.0331(5) 0.0294(5) 0.0000 0.0040(3) 0.0000
N2 0.0415(19) 0.0333(18) 0.0237(16) 0.0026(15) 0.0057(15) 0.0046(14)
C1 0.035(3) 0.037(3) 0.026(3) 0.0000 -0.001(2) 0.0000
C3 0.061(3) 0.041(3) 0.026(2) -0.002(2) 0.004(2) 0.001(2)
C4 0.037(2) 0.038(2) 0.0191(18) -0.0005(17) 0.0040(15) 0.0012(16)
C5 0.0290(19) 0.036(2) 0.026(2) -0.0005(16) 0.0008(16) 0.0047(17)
C6 0.034(2) 0.041(2) 0.0232(18) -0.0016(17) -0.0014(16) -0.0005(17)
C7 0.036(2) 0.041(2) 0.028(2) -0.0001(17) 0.0063(17) -0.0029(17)
C8 0.025(2) 0.068(3) 0.038(2) -0.003(2) 0.0024(17) -0.005(2)
C9 0.035(2) 0.054(3) 0.027(2) -0.0039(19) -0.0042(17) -0.0029(18)
C10 0.029(2) 0.048(3) 0.041(2) 0.0032(18) 0.0014(18) 0.000(2)
C11 0.043(3) 0.071(3) 0.040(3) -0.005(2) 0.015(2) -0.013(2)
C12 0.046(3) 0.091(4) 0.040(3) -0.001(3) -0.013(2) -0.014(3)

#==============================================================================
_computing_data_collection       'CrystalClear-SM Expert 2.1 b29 (Rigaku, 2013)'
_computing_cell_refinement       'CrystalClear-SM Expert 2.1 b29'
_computing_data_reduction        'CrystalClear-SM Expert 2.1 b29'
_computing_structure_solution    'SHELXS2013 (Sheldrick, 2008)'
_computing_structure_refinement  'SHELXL2013 (Sheldrick, 2008)'
_computing_publication_material  'CrystalStructure 4.1 (Rigaku, 2014)'
_computing_molecular_graphics    'CrystalStructure 4.1'

#==============================================================================
# MOLECULAR GEOMETRY

_geom_special_details            
;
    ENTER SPECIAL DETAILS OF THE MOLECULAR GEOMETRY
;

loop_
_geom_bond_atom_site_label_1
_geom_bond_atom_site_label_2
_geom_bond_distance
_geom_bond_publ_flag
_geom_bond_site_symmetry_1
_geom_bond_site_symmetry_2
Se1 C1 1.835(7) yes . .
N2 C1 1.359(5) yes . .
N2 C3 1.384(6) yes . .
N2 C4 1.444(5) yes . .
C3 C3 1.332(7) yes . 7_556
C4 C5 1.387(5) yes . .
C4 C9 1.385(6) yes . .
C5 C6 1.385(6) yes . .
C5 C10 1.502(6) yes . .
C6 C7 1.384(6) yes . .
C7 C8 1.394(6) yes . .
C7 C11 1.506(6) yes . .
C8 C9 1.389(6) yes . .
C9 C12 1.508(6) yes . .
C3 H3 0.950 no . .
C6 H6 0.950 no . .
C8 H8 0.950 no . .
C10 H10A 0.980 no . .
C10 H10B 0.980 no . .
C10 H10C 0.980 no . .
C11 H11A 0.980 no . .
C11 H11B 0.980 no . .
C11 H11C 0.980 no . .
C12 H12A 0.980 no . .
C12 H12B 0.980 no . .
C12 H12C 0.980 no . .

loop_
_geom_angle_atom_site_label_1
_geom_angle_atom_site_label_2
_geom_angle_atom_site_label_3
_geom_angle
_geom_angle_publ_flag
_geom_angle_site_symmetry_1
_geom_angle_site_symmetry_2
_geom_angle_site_symmetry_3
C1 N2 C3 109.9(4) yes . . .
C1 N2 C4 125.1(4) yes . . .
C3 N2 C4 125.0(4) yes . . .
Se1 C1 N2 127.3(3) yes . . .
Se1 C1 N2 127.3(3) yes . . 7_556
N2 C1 N2 105.3(5) yes . . 7_556
N2 C3 C3 107.4(5) yes . . 7_556
N2 C4 C5 119.2(4) yes . . .
N2 C4 C9 117.8(3) yes . . .
C5 C4 C9 123.0(4) yes . . .
C4 C5 C6 117.2(4) yes . . .
C4 C5 C10 122.0(4) yes . . .
C6 C5 C10 120.8(4) yes . . .
C5 C6 C7 122.6(4) yes . . .
C6 C7 C8 117.9(4) yes . . .
C6 C7 C11 120.8(4) yes . . .
C8 C7 C11 121.3(4) yes . . .
C7 C8 C9 121.8(4) yes . . .
C4 C9 C8 117.5(4) yes . . .
C4 C9 C12 121.2(4) yes . . .
C8 C9 C12 121.3(4) yes . . .
N2 C3 H3 126.290 no . . .
C3 C3 H3 126.293 no 7_556 . .
C5 C6 H6 118.719 no . . .
C7 C6 H6 118.723 no . . .
C7 C8 H8 119.112 no . . .
C9 C8 H8 119.104 no . . .
C5 C10 H10A 109.470 no . . .
C5 C10 H10B 109.467 no . . .
C5 C10 H10C 109.464 no . . .
H10A C10 H10B 109.486 no . . .
H10A C10 H10C 109.472 no . . .
H10B C10 H10C 109.469 no . . .
C7 C11 H11A 109.476 no . . .
C7 C11 H11B 109.473 no . . .
C7 C11 H11C 109.465 no . . .
H11A C11 H11B 109.477 no . . .
H11A C11 H11C 109.466 no . . .
H11B C11 H11C 109.471 no . . .
C9 C12 H12A 109.471 no . . .
C9 C12 H12B 109.476 no . . .
C9 C12 H12C 109.468 no . . .
H12A C12 H12B 109.480 no . . .
H12A C12 H12C 109.463 no . . .
H12B C12 H12C 109.468 no . . .

loop_
_geom_torsion_atom_site_label_1
_geom_torsion_atom_site_label_2
_geom_torsion_atom_site_label_3
_geom_torsion_atom_site_label_4
_geom_torsion
_geom_torsion_publ_flag
_geom_torsion_site_symmetry_1
_geom_torsion_site_symmetry_2
_geom_torsion_site_symmetry_3
_geom_torsion_site_symmetry_4
C1 N2 C3 C3 -1.6(5) no . . . 7_556
C3 N2 C1 Se1 -179.4(3) no . . . .
C3 N2 C1 N2 0.6(3) no . . . 7_556
C1 N2 C4 C5 81.7(4) no . . . .
C1 N2 C4 C9 -99.6(4) no . . . .
C4 N2 C1 Se1 -1.3(4) no . . . .
C4 N2 C1 N2 178.7(3) no . . . 7_556
C3 N2 C4 C5 -100.4(5) no . . . .
C3 N2 C4 C9 78.3(5) no . . . .
C4 N2 C3 C3 -179.7(3) no . . . 7_556
N2 C3 C3 N2 1.9(5) no . . 7_556 7_556
N2 C4 C5 C6 179.9(3) no . . . .
N2 C4 C5 C10 0.5(6) no . . . .
N2 C4 C9 C8 -178.3(3) no . . . .
N2 C4 C9 C12 2.3(6) no . . . .
C5 C4 C9 C8 0.4(6) no . . . .
C5 C4 C9 C12 -179.0(4) no . . . .
C9 C4 C5 C6 1.2(6) no . . . .
C9 C4 C5 C10 -178.2(4) no . . . .
C4 C5 C6 C7 -1.7(6) no . . . .
C10 C5 C6 C7 177.7(3) no . . . .
C5 C6 C7 C8 0.6(6) no . . . .
C5 C6 C7 C11 -178.5(4) no . . . .
C6 C7 C8 C9 1.1(7) no . . . .
C11 C7 C8 C9 -179.7(4) no . . . .
C7 C8 C9 C4 -1.6(7) no . . . .
C7 C8 C9 C12 177.8(4) no . . . .

loop_
_geom_contact_atom_site_label_1
_geom_contact_atom_site_label_2
_geom_contact_distance
_geom_contact_publ_flag
_geom_contact_site_symmetry_1
_geom_contact_site_symmetry_2
Se1 C4 3.313(4) no . .
Se1 C4 3.313(4) no . 7_556
N2 C4 3.564(5) no . 7_556
N2 C10 2.888(6) no . .
N2 C12 2.840(6) no . .
C1 C3 2.245(8) no . 7_556
C1 C4 2.487(4) no . 7_556
C1 C5 3.276(4) no . .
C1 C5 3.276(4) no . 7_556
C1 C9 3.381(4) no . .
C1 C9 3.381(4) no . 7_556
C1 C10 3.402(4) no . .
C1 C10 3.402(4) no . 7_556
C1 C12 3.575(5) no . .
C1 C12 3.575(5) no . 7_556
C3 C4 3.583(6) no . 7_556
C3 C5 3.428(7) no . .
C3 C9 3.246(7) no . .
C3 C12 3.320(8) no . .
C4 C7 2.764(6) no . .
C5 C8 2.783(6) no . .
C6 C9 2.774(6) no . .
Se1 C3 3.478(6) no . 1_545
Se1 C3 3.478(6) no . 7_546
C3 Se1 3.478(6) no . 1_565
C11 C12 3.582(7) no . 4_554
C12 C11 3.582(7) no . 4_555
Se1 H10C 3.1293 no . .
Se1 H10C 3.1293 no . 7_556
N2 H3 3.1113 no . 7_556
N2 H10B 2.9235 no . .
N2 H10C 2.7547 no . .
N2 H12A 2.8112 no . .
N2 H12C 2.7591 no . .
C1 H3 3.1587 no . .
C1 H3 3.1587 no . 7_556
C1 H10B 3.5905 no . .
C1 H10B 3.5905 no . 7_556
C1 H10C 2.8615 no . .
C1 H10C 2.8615 no . 7_556
C1 H12C 3.1135 no . .
C1 H12C 3.1135 no . 7_556
C3 H10B 3.3308 no . .
C3 H12A 2.8562 no . .
C3 H12C 3.3787 no . .
C4 H3 2.8060 no . .
C4 H6 3.2246 no . .
C4 H8 3.2318 no . .
C4 H10A 3.3118 no . .
C4 H10B 2.8199 no . .
C4 H10C 2.7398 no . .
C4 H12A 2.7911 no . .
C4 H12B 3.3102 no . .
C4 H12C 2.7508 no . .
C6 H8 3.2382 no . .
C6 H10A 2.5557 no . .
C6 H10B 3.0909 no . .
C6 H10C 3.1694 no . .
C6 H11A 2.9694 no . .
C6 H11B 2.6029 no . .
C6 H11C 3.2524 no . .
C8 H6 3.2374 no . .
C8 H11A 2.9460 no . .
C8 H11B 3.2819 no . .
C8 H11C 2.6391 no . .
C8 H12A 3.1306 no . .
C8 H12B 2.5698 no . .
C8 H12C 3.1594 no . .
C9 H3 3.3594 no . .
C10 H6 2.6510 no . .
C11 H6 2.6517 no . .
C11 H8 2.6768 no . .
C12 H3 3.4455 no . .
C12 H8 2.6738 no . .
H3 H3 2.4565 no . 7_556
H3 H10B 3.5073 no . .
H3 H12A 2.8093 no . .
H6 H10A 2.3307 no . .
H6 H10B 3.2560 no . .
H6 H10C 3.3651 no . .
H6 H11A 3.0531 no . .
H6 H11B 2.4118 no . .
H6 H11C 3.4978 no . .
H8 H11A 3.0090 no . .
H8 H11B 3.5507 no . .
H8 H11C 2.4826 no . .
H8 H12A 3.3032 no . .
H8 H12B 2.3553 no . .
H8 H12C 3.3646 no . .
H10C H12C 3.2178 no . 7_556
Se1 H3 2.9191 no . 1_545
Se1 H3 2.9191 no . 7_546
Se1 H6 3.2856 no . 3_555
Se1 H6 3.2856 no . 5_556
Se1 H11B 3.2806 no . 3_555
Se1 H11B 3.2806 no . 5_556
C3 H6 3.1943 no . 5_566
C4 H10B 3.4196 no . 5_566
C5 H6 3.4361 no . 5_556
C5 H10B 3.1078 no . 5_566
C6 H3 3.2424 no . 5_566
C6 H10A 3.2029 no . 5_556
C6 H10B 2.9411 no . 5_566
C6 H10C 3.3155 no . 5_556
C7 H10A 3.3827 no . 5_556
C7 H10B 3.1128 no . 5_566
C7 H10C 3.4632 no . 5_556
C7 H11C 3.3693 no . 2_555
C8 H10A 3.4561 no . 6_556
C8 H10B 3.4128 no . 5_566
C8 H11C 3.3282 no . 2_555
C9 H10B 3.5928 no . 5_566
C9 H12A 3.5874 no . 2_545
C10 H6 3.3272 no . 5_556
C10 H8 3.1524 no . 6_456
C10 H11B 3.2871 no . 5_556
C10 H11C 3.1197 no . 6_456
C11 H10B 3.5598 no . 6_556
C11 H10C 3.2197 no . 5_556
C11 H10C 3.5739 no . 6_556
C11 H11A 3.2993 no . 2_545
C11 H11C 3.3689 no . 2_555
C11 H12B 3.4749 no . 4_554
C11 H12C 3.0479 no . 4_554
C12 H11A 3.1744 no . 4_555
C12 H11B 3.4491 no . 4_555
C12 H11C 3.5426 no . 4_555
C12 H12A 3.1588 no . 2_545
C12 H12C 3.5832 no . 2_555
H3 Se1 2.9191 no . 1_565
H3 C6 3.2424 no . 5_566
H3 H6 2.5218 no . 5_566
H3 H10A 3.1584 no . 5_566
H3 H12B 3.4493 no . 2_555
H6 Se1 3.2856 no . 3_554
H6 C3 3.1943 no . 5_566
H6 C5 3.4361 no . 5_556
H6 C10 3.3272 no . 5_556
H6 H3 2.5218 no . 5_566
H6 H10A 3.1908 no . 5_556
H6 H10B 3.2905 no . 5_566
H6 H10C 2.9219 no . 5_556
H8 C10 3.1524 no . 6_556
H8 H10A 2.5205 no . 6_556
H8 H10B 3.1549 no . 6_556
H8 H10C 3.3125 no . 6_556
H8 H11C 3.2004 no . 2_555
H8 H12A 3.3839 no . 2_545
H10A C6 3.2029 no . 5_556
H10A C7 3.3827 no . 5_556
H10A C8 3.4561 no . 6_456
H10A H3 3.1584 no . 5_566
H10A H6 3.1908 no . 5_556
H10A H8 2.5205 no . 6_456
H10A H11B 3.3014 no . 5_556
H10A H11C 3.2579 no . 6_456
H10B C4 3.4196 no . 5_566
H10B C5 3.1078 no . 5_566
H10B C6 2.9411 no . 5_566
H10B C7 3.1128 no . 5_566
H10B C8 3.4128 no . 5_566
H10B C9 3.5928 no . 5_566
H10B C11 3.5598 no . 6_456
H10B H6 3.2905 no . 5_566
H10B H8 3.1549 no . 6_456
H10B H10B 3.5854 no . 5_566
H10B H11A 3.5037 no . 5_566
H10B H11C 2.6544 no . 6_456
H10C C6 3.3155 no . 5_556
H10C C7 3.4632 no . 5_556
H10C C11 3.2197 no . 5_556
H10C C11 3.5739 no . 6_456
H10C H6 2.9219 no . 5_556
H10C H8 3.3125 no . 6_456
H10C H11A 3.3352 no . 6_456
H10C H11B 2.4582 no . 5_556
H10C H11C 3.4765 no . 5_556
H10C H11C 2.9513 no . 6_456
H11A C11 3.2993 no . 2_555
H11A C12 3.1744 no . 4_554
H11A H10B 3.5037 no . 5_566
H11A H10C 3.3352 no . 6_556
H11A H11B 3.0341 no . 2_555
H11A H11C 2.6766 no . 2_555
H11A H12A 3.0183 no . 3_564
H11A H12A 3.5186 no . 4_554
H11A H12B 3.0476 no . 4_554
H11A H12C 2.5318 no . 4_554
H11B Se1 3.2806 no . 3_554
H11B C10 3.2871 no . 5_556
H11B C12 3.4491 no . 4_554
H11B H10A 3.3014 no . 5_556
H11B H10C 2.4582 no . 5_556
H11B H11A 3.0341 no . 2_545
H11B H12A 3.4338 no . 4_554
H11B H12B 3.1659 no . 4_554
H11B H12C 3.4437 no . 3_554
H11B H12C 3.1793 no . 4_554
H11C C7 3.3693 no . 2_545
H11C C8 3.3282 no . 2_545
H11C C10 3.1197 no . 6_556
H11C C11 3.3689 no . 2_545
H11C C12 3.5426 no . 4_554
H11C H8 3.2004 no . 2_545
H11C H10A 3.2579 no . 6_556
H11C H10B 2.6544 no . 6_556
H11C H10C 3.4765 no . 5_556
H11C H10C 2.9513 no . 6_556
H11C H11A 2.6766 no . 2_545
H11C H12A 3.4610 no . 4_554
H11C H12C 2.9519 no . 4_554
H12A C9 3.5874 no . 2_555
H12A C12 3.1588 no . 2_555
H12A H8 3.3839 no . 2_555
H12A H11A 3.0183 no . 3_565
H12A H11A 3.5186 no . 4_555
H12A H11B 3.4338 no . 4_555
H12A H11C 3.4610 no . 4_555
H12A H12B 2.7485 no . 2_555
H12A H12C 2.8712 no . 2_555
H12B C11 3.4749 no . 4_555
H12B H3 3.4493 no . 2_545
H12B H11A 3.0476 no . 4_555
H12B H11B 3.1659 no . 4_555
H12B H12A 2.7485 no . 2_545
H12B H12C 3.4162 no . 2_555
H12C C11 3.0479 no . 4_555
H12C C12 3.5832 no . 2_545
H12C H11A 2.5318 no . 4_555
H12C H11B 3.4437 no . 3_555
H12C H11B 3.1793 no . 4_555
H12C H11C 2.9519 no . 4_555
H12C H12A 2.8712 no . 2_545
H12C H12B 3.4162 no . 2_545

#==============================================================================

#==============================================================================
# Additional structures and associated data_? identifiers
# should be added at this point if there is more than one 
# structure analysis in the CIF.


_shelx_res_file                  
;
TITL SNDN51
CELL  0.71075 16.04260 7.39370 16.05470 90.00000 90.00000 90.00000
ZERR  4 0.00219 0.00092 0.00215 0.00000 0.00000 0.00000
LATT 1
SYMM .50-X, .50+Y,    +Z
SYMM    +X,    -Y, .50+Z
SYMM .50-X, .50-Y, .50+Z
SFAC C H N SE
UNIT 84 96 8 4
L.S. 5
FMAP 2
PLAN 5
BOND $H
CONF
LIST 4
TEMP -100.0
ACTA
SIZE 0.060 0.060 0.150
WGHT    0.118800    2.681600
FVAR       0.42004
SE1   4    0.000000    0.020348    0.750000    10.50000    0.07017    0.03306 =
         0.02938    0.00000    0.00399    0.00000
N2    3    0.031781    0.380047    0.690670    11.00000    0.04153    0.03327 =
         0.02373    0.00455    0.00570    0.00264
C1    1    0.000000    0.268646    0.750000    10.50000    0.03481    0.03711 =
         0.02642    0.00000   -0.00125    0.00000
C3    1    0.020314    0.558635    0.713830    11.00000    0.06125    0.04143 =
         0.02635    0.00065    0.00426   -0.00189
AFIX  43
H3    2    0.038145    0.662185    0.683668    11.00000   -1.20000
AFIX   0
C4    1    0.073669    0.321005    0.615866    11.00000    0.03736    0.03844 =
         0.01912    0.00121    0.00400   -0.00050
C5    1    0.026537    0.267834    0.547681    11.00000    0.02895    0.03621 =
         0.02609    0.00471    0.00081   -0.00051
C6    1    0.069427    0.212632    0.477286    11.00000    0.03392    0.04103 =
         0.02316   -0.00047   -0.00142   -0.00161
AFIX  43
H6    2    0.038523    0.172372    0.430339    11.00000   -1.20000
AFIX   0
C7    1    0.155589    0.213832    0.472664    11.00000    0.03633    0.04060 =
         0.02795   -0.00292    0.00627   -0.00006
C8    1    0.199937    0.271598    0.542401    11.00000    0.02461    0.06781 =
         0.03768   -0.00493    0.00242   -0.00298
AFIX  43
H8    2    0.259081    0.275354    0.540016    11.00000   -1.20000
AFIX   0
C9    1    0.160006    0.323830    0.615299    11.00000    0.03520    0.05352 =
         0.02699   -0.00287   -0.00424   -0.00387
C10   1   -0.067056    0.271078    0.548955    11.00000    0.02850    0.04786 =
         0.04122    0.00041    0.00140    0.00320
AFIX 137
H10A  2   -0.088530    0.215203    0.497930    11.00000   -1.20000
H10B  2   -0.086454    0.396552    0.552306    11.00000   -1.20000
H10C  2   -0.087259    0.203595    0.597459    11.00000   -1.20000
AFIX   0
C11   1    0.199633    0.156761    0.394122    11.00000    0.04341    0.07114 =
         0.03996   -0.01250    0.01478   -0.00534
AFIX 137
H11A  2    0.209985    0.263163    0.359223    11.00000   -1.20000
H11B  2    0.164750    0.070483    0.363589    11.00000   -1.20000
H11C  2    0.252830    0.099494    0.408436    11.00000   -1.20000
AFIX   0
C12   1    0.208806    0.379760    0.691354    11.00000    0.04617    0.09120 =
         0.03999   -0.01362   -0.01265   -0.00121
AFIX 137
H12A  2    0.196475    0.506326    0.704647    11.00000   -1.20000
H12B  2    0.268564    0.366381    0.680288    11.00000   -1.20000
H12C  2    0.193088    0.302912    0.738543    11.00000   -1.20000
AFIX   0
HKLF 4
 
REM  SNDN51
REM R1 =  0.0686 for    1402 Fo > 4sig(Fo)  and  0.0791 for all    1745 data
REM    113 parameters refined using      0 restraints
 
END  
     
WGHT      0.1187      2.6816 

REM Highest difference peak  2.438,  deepest hole -0.938,  1-sigma level  0.139
Q1    1   0.0015  0.5113  0.6539  11.00000  0.05    2.44
Q2    1   0.0000  0.1583  0.7500  10.50000  0.05    1.10
Q3    1   0.0000 -0.1163  0.7500  10.50000  0.05    0.77
Q4    1   0.0082 -0.1023  0.7231  11.00000  0.05    0.71
Q5    1   0.0174  0.0423  0.6878  11.00000  0.05    0.59
;
_shelx_res_checksum              31267
_chemical_name_systematic        '[Se(IMes)]'
_exptl_crystal_recrystallization_method 
'Re-crystallisation from solvent: chloroform, pentane'
####################################################################### 
# 
# This file contains crystal structure data downloaded from the 
# Cambridge Structural Database (CSD) hosted by the Cambridge 
# Crystallographic Data Centre (CCDC).
# 
# Full information about CCDC data access policies and citation 
# guidelines are available at http://www.ccdc.cam.ac.uk/access/V1 
# 
# Audit and citation data items may have been added by the CCDC. 
# Please retain this information to preserve the provenance of 
# this file and to allow appropriate attribution of the data. 
# 
#######################################################################

data_[Se(IPent)]
_database_code_depnum_ccdc_archive 'CCDC 1024812'
_audit_update_record             
;
2014-09-17 deposited with the CCDC.
2015-01-02 downloaded from the CCDC.
;

#==============================================================================
# CHEMICAL DATA

_chemical_formula_sum            'C35 H52 N2 Se'
_chemical_formula_moiety         'C35 H52 N2 Se'
_chemical_formula_weight         579.77
_chemical_melting_point          ?

#==============================================================================
# CRYSTAL DATA
_space_group_crystal_system      monoclinic
_space_group_name_H-M_alt        'P 1 21/c 1'
_space_group_name_Hall           '-P 2ybc'
_space_group_IT_number           14
loop_
_symmetry_equiv_pos_site_id
_space_group_symop_operation_xyz
1 +X,+Y,+Z
2 -X,1/2+Y,1/2-Z
3 -X,-Y,-Z
4 +X,1/2-Y,1/2+Z
#------------------------------------------------------------------------------
_cell_length_a                   20.433(2)
_cell_length_b                   7.6327(6)
_cell_length_c                   21.563(2)
_cell_angle_alpha                90.0000
_cell_angle_beta                 106.660(3)
_cell_angle_gamma                90.0000
_cell_volume                     3221.7(6)
_cell_formula_units_Z            4
_cell_measurement_reflns_used    7799
_cell_measurement_theta_min      1.95
_cell_measurement_theta_max      25.35
_cell_measurement_temperature    173
#------------------------------------------------------------------------------
_exptl_crystal_description       prism
_exptl_crystal_colour            colorless
_exptl_crystal_size_max          0.150
_exptl_crystal_size_mid          0.060
_exptl_crystal_size_min          0.020
_exptl_crystal_density_diffrn    1.195
_exptl_crystal_density_meas      ?
_exptl_crystal_density_method    'not measured'
_exptl_crystal_F_000             1240.00
_exptl_absorpt_coefficient_mu    1.190
_exptl_absorpt_correction_type   multi-scan
_exptl_absorpt_process_details   'REQAB (Rigaku, 1998)'
_exptl_absorpt_correction_T_min  0.867
_exptl_absorpt_correction_T_max  0.976

#==============================================================================
# EXPERIMENTAL DATA

_diffrn_ambient_temperature      173
_diffrn_radiation_type           'Mo K\a'
_diffrn_radiation_wavelength     0.71075
_diffrn_measurement_device_type  'Rigaku XtaLAB P200'
_diffrn_measurement_method       \w
_diffrn_detector_area_resol_mean 5.811
_diffrn_reflns_number            37896
_diffrn_reflns_av_R_equivalents  0.0499
_diffrn_reflns_theta_max         25.391
_diffrn_reflns_theta_min         1.948
_diffrn_reflns_theta_full        25.242
_diffrn_measured_fraction_theta_max 0.998
_diffrn_measured_fraction_theta_full 1.000
_diffrn_reflns_Laue_measured_fraction_max 0.998
_diffrn_reflns_Laue_measured_fraction_full 1.000
_diffrn_reflns_point_group_measured_fraction_max 0.998
_diffrn_reflns_point_group_measured_fraction_full 1.000
_diffrn_reflns_limit_h_min       -24
_diffrn_reflns_limit_h_max       24
_diffrn_reflns_limit_k_min       -9
_diffrn_reflns_limit_k_max       9
_diffrn_reflns_limit_l_min       -26
_diffrn_reflns_limit_l_max       25
_diffrn_standards_number         0
_diffrn_standards_interval_count .
_diffrn_standards_decay_%        ?

#==============================================================================
# REFINEMENT DATA

_refine_special_details          
;
    Refinement was performed using all reflections. The weighted 
    R-factor (wR) and goodness of fit (S) are based on F^2^.
    R-factor (gt) are based on F. The threshold expression of
    F^2^ > 2.0 sigma(F^2^) is used only for calculating R-factor (gt).
;
_reflns_number_total             5921
_reflns_number_gt                4779
_reflns_threshold_expression     F^2^>2.0\s(F^2^)
_refine_ls_structure_factor_coef Fsqd
_refine_ls_R_factor_all          0.0608
_refine_ls_R_factor_gt           0.0448
_refine_ls_wR_factor_ref         0.1139
_refine_ls_wR_factor_gt          0.1060
_refine_ls_number_restraints     0
_refine_ls_hydrogen_treatment    constr
_refine_ls_number_reflns         5921
_refine_ls_number_parameters     351
_refine_ls_goodness_of_fit_ref   1.033
_refine_ls_weighting_scheme      calc
_refine_ls_weighting_details     
'w = 1/[\s^2^(Fo^2^)+(0.0500P)^2^+3.3801P] where P=(Fo^2^+2Fc^2^)/3'
_atom_sites_solution_hydrogens   geom
_atom_sites_solution_primary     direct
_atom_sites_solution_secondary   difmap
_refine_ls_shift/su_max          0.001
_refine_diff_density_max         0.63
_refine_diff_density_min         -0.33
_refine_ls_extinction_method     none
_refine_ls_extinction_coef       ?

loop_
_atom_type_symbol
_atom_type_description
_atom_type_scat_dispersion_real
_atom_type_scat_dispersion_imag
_atom_type_scat_source
C C 0.0033 0.0016
;
International Tables for Crystallography
(Vol. C, Tables 4.2.6.8 and 6.1.1.4)
;
H H 0.0000 0.0000
;
International Tables for Crystallography
(Vol. C, Table 6.1.1.4)
;
N N 0.0061 0.0033
;
International Tables for Crystallography
(Vol. C, Tables 4.2.6.8 and 6.1.1.4)
;
Se Se -0.0929 2.2259
;
International Tables for Crystallography
(Vol. C, Tables 4.2.6.8 and 6.1.1.4)
;

#==============================================================================
# ATOMIC COORDINATES AND THERMAL PARAMETERS

loop_
_atom_site_label
_atom_site_type_symbol
_atom_site_fract_x
_atom_site_fract_y
_atom_site_fract_z
_atom_site_U_iso_or_equiv
_atom_site_adp_type
_atom_site_occupancy
_atom_site_site_symmetry_multiplicity
_atom_site_calc_flag
_atom_site_refinement_flags
_atom_site_disorder_assembly
_atom_site_disorder_group
Se1 Se 0.22267(2) 1.16079(4) 0.28112(2) 0.03934(12) Uani 1 4 d . . .
N2 N 0.19583(11) 0.7960(3) 0.25089(10) 0.0265(5) Uani 1 4 d . . .
N5 N 0.30099(11) 0.8651(3) 0.26105(11) 0.0322(5) Uani 1 4 d . . .
C1 C 0.24021(13) 0.9341(3) 0.26342(12) 0.0282(6) Uani 1 4 d . . .
C3 C 0.22904(14) 0.6447(4) 0.24105(13) 0.0329(6) Uani 1 4 d . . .
C4 C 0.29374(14) 0.6872(4) 0.24761(15) 0.0369(7) Uani 1 4 d . . .
C6 C 0.12464(13) 0.8021(3) 0.24918(13) 0.0269(6) Uani 1 4 d . . .
C7 C 0.07573(13) 0.8196(3) 0.18904(13) 0.0290(6) Uani 1 4 d . . .
C8 C 0.00739(14) 0.8193(4) 0.18881(14) 0.0343(6) Uani 1 4 d . . .
C9 C -0.01095(14) 0.7964(4) 0.24500(15) 0.0371(7) Uani 1 4 d . . .
C10 C 0.03893(15) 0.7772(4) 0.30342(14) 0.0358(6) Uani 1 4 d . . .
C11 C 0.10791(14) 0.7799(3) 0.30707(13) 0.0295(6) Uani 1 4 d . . .
C12 C 0.09412(14) 0.8371(3) 0.12589(13) 0.0311(6) Uani 1 4 d . . .
C13 C 0.05520(16) 0.7043(4) 0.07554(14) 0.0379(7) Uani 1 4 d . . .
C14 C 0.06619(18) 0.5144(4) 0.09743(17) 0.0484(8) Uani 1 4 d . . .
C15 C 0.08375(15) 1.0265(4) 0.10078(14) 0.0371(7) Uani 1 4 d . . .
C16 C 0.10868(18) 1.0581(4) 0.04202(15) 0.0469(8) Uani 1 4 d . . .
C17 C 0.16278(15) 0.7469(4) 0.37059(13) 0.0333(6) Uani 1 4 d . . .
C18 C 0.17469(16) 0.5476(4) 0.38051(14) 0.0407(7) Uani 1 4 d . . .
C19 C 0.23924(18) 0.4997(5) 0.43242(17) 0.0552(9) Uani 1 4 d . . .
C20 C 0.14701(17) 0.8326(4) 0.42941(14) 0.0445(7) Uani 1 4 d . . .
C21 C 0.1395(2) 1.0290(5) 0.42435(17) 0.0566(9) Uani 1 4 d . . .
C22 C 0.36604(14) 0.9551(4) 0.27655(15) 0.0383(7) Uani 1 4 d . . .
C23 C 0.38007(15) 1.0645(4) 0.23062(16) 0.0445(8) Uani 1 4 d . . .
C24 C 0.44516(18) 1.1413(5) 0.2466(2) 0.0616(10) Uani 1 4 d . . .
C25 C 0.49192(18) 1.1093(6) 0.3054(2) 0.0693(11) Uani 1 4 d . . .
C26 C 0.47667(17) 0.9999(6) 0.34974(18) 0.0608(10) Uani 1 4 d . . .
C27 C 0.41324(15) 0.9200(5) 0.33684(16) 0.0471(8) Uani 1 4 d . . .
C28 C 0.32944(17) 1.1058(4) 0.16536(16) 0.0467(8) Uani 1 4 d . . .
C29 C 0.3505(2) 1.0123(6) 0.1095(2) 0.0776(13) Uani 1 4 d . . .
C30 C 0.3342(3) 0.8229(6) 0.1035(2) 0.0820(14) Uani 1 4 d . . .
C31 C 0.3227(2) 1.3029(5) 0.1541(2) 0.0640(10) Uani 1 4 d . . .
C32 C 0.2608(2) 1.3571(5) 0.1009(2) 0.0786(13) Uani 1 4 d . . .
C33 C 0.39964(19) 0.7927(6) 0.38605(18) 0.0619(10) Uani 1 4 d . . .
C34 C 0.4448(2) 0.6188(7) 0.3876(3) 0.0891(15) Uani 1 4 d . . .
C35 C 0.4247(4) 0.4658(9) 0.4147(4) 0.139(3) Uani 1 4 d . . .
C36 C 0.4104(2) 0.8686(7) 0.4521(2) 0.0824(14) Uani 1 4 d . . .
C37 C 0.3614(3) 1.0138(7) 0.4546(3) 0.0944(16) Uani 1 4 d . . .
H3 H 0.20925 0.53169 0.23141 0.0395 Uiso 1 4 calc R . .
H4 H 0.32876 0.60973 0.24378 0.0443 Uiso 1 4 calc R . .
H8 H -0.02726 0.8352 0.14906 0.0412 Uiso 1 4 calc R . .
H9 H -0.05783 0.79377 0.24359 0.0446 Uiso 1 4 calc R . .
H10 H 0.02575 0.76189 0.34189 0.0429 Uiso 1 4 calc R . .
H12 H 0.14388 0.80973 0.13534 0.0373 Uiso 1 4 calc R . .
H13A H 0.00578 0.731 0.06452 0.0455 Uiso 1 4 calc R . .
H13B H 0.06946 0.71858 0.03566 0.0455 Uiso 1 4 calc R . .
H14A H 0.05233 0.49864 0.13698 0.0580 Uiso 1 4 calc R . .
H14B H 0.1146 0.48436 0.10608 0.0580 Uiso 1 4 calc R . .
H14C H 0.0387 0.43788 0.06333 0.0580 Uiso 1 4 calc R . .
H15A H 0.03451 1.05547 0.08962 0.0446 Uiso 1 4 calc R . .
H15B H 0.10827 1.10664 0.13587 0.0446 Uiso 1 4 calc R . .
H16A H 0.07996 0.99285 0.00503 0.0562 Uiso 1 4 calc R . .
H16B H 0.15612 1.01846 0.05114 0.0562 Uiso 1 4 calc R . .
H16C H 0.1061 1.18354 0.03185 0.0562 Uiso 1 4 calc R . .
H17 H 0.20621 0.79963 0.36664 0.0400 Uiso 1 4 calc R . .
H18A H 0.13522 0.49568 0.39183 0.0488 Uiso 1 4 calc R . .
H18B H 0.17644 0.49479 0.33907 0.0488 Uiso 1 4 calc R . .
H19A H 0.23618 0.54146 0.47447 0.0662 Uiso 1 4 calc R . .
H19B H 0.27855 0.55441 0.42267 0.0662 Uiso 1 4 calc R . .
H19C H 0.24489 0.37211 0.4338 0.0662 Uiso 1 4 calc R . .
H20A H 0.10421 0.78176 0.43437 0.0534 Uiso 1 4 calc R . .
H20B H 0.1842 0.80351 0.46888 0.0534 Uiso 1 4 calc R . .
H21A H 0.10186 1.05916 0.3861 0.0679 Uiso 1 4 calc R . .
H21B H 0.18198 1.08092 0.42045 0.0679 Uiso 1 4 calc R . .
H21C H 0.12967 1.07469 0.46323 0.0679 Uiso 1 4 calc R . .
H24 H 0.45701 1.21641 0.21633 0.0739 Uiso 1 4 calc R . .
H25 H 0.53552 1.16369 0.31546 0.0832 Uiso 1 4 calc R . .
H26 H 0.51005 0.97863 0.38989 0.0729 Uiso 1 4 calc R . .
H28 H 0.28378 1.05949 0.16572 0.0561 Uiso 1 4 calc R . .
H29A H 0.32707 1.07052 0.06812 0.0931 Uiso 1 4 calc R . .
H29B H 0.4003 1.02714 0.11695 0.0931 Uiso 1 4 calc R . .
H30A H 0.2846 0.80704 0.09194 0.0984 Uiso 1 4 calc R . .
H30B H 0.35556 0.76463 0.14488 0.0984 Uiso 1 4 calc R . .
H30C H 0.35176 0.77179 0.06976 0.0984 Uiso 1 4 calc R . .
H31A H 0.321 1.36026 0.19483 0.0767 Uiso 1 4 calc R . .
H31B H 0.36395 1.34609 0.14368 0.0767 Uiso 1 4 calc R . .
H32A H 0.21956 1.31382 0.11047 0.0943 Uiso 1 4 calc R . .
H32B H 0.2634 1.30757 0.05978 0.0943 Uiso 1 4 calc R . .
H32C H 0.25903 1.48517 0.09784 0.0943 Uiso 1 4 calc R . .
H33 H 0.35056 0.75723 0.36992 0.0742 Uiso 1 4 calc R . .
H34A H 0.44462 0.59168 0.34269 0.1070 Uiso 1 4 calc R . .
H34B H 0.49259 0.64597 0.4123 0.1070 Uiso 1 4 calc R . .
H35A H 0.38002 0.42677 0.38729 0.1669 Uiso 1 4 calc R . .
H35B H 0.42151 0.4919 0.45822 0.1669 Uiso 1 4 calc R . .
H35C H 0.4585 0.37314 0.41714 0.1669 Uiso 1 4 calc R . .
H36A H 0.45768 0.91418 0.46772 0.0988 Uiso 1 4 calc R . .
H36B H 0.40566 0.77406 0.48199 0.0988 Uiso 1 4 calc R . .
H37A H 0.31443 0.9712 0.43769 0.1133 Uiso 1 4 calc R . .
H37B H 0.36866 1.11253 0.42831 0.1133 Uiso 1 4 calc R . .
H37C H 0.3693 1.05216 0.49956 0.1133 Uiso 1 4 calc R . .


loop_
_atom_site_aniso_label
_atom_site_aniso_U_11
_atom_site_aniso_U_22
_atom_site_aniso_U_33
_atom_site_aniso_U_12
_atom_site_aniso_U_13
_atom_site_aniso_U_23
Se1 0.04097(18) 0.02414(16) 0.0547(2) -0.00098(13) 0.01666(14) -0.00750(13)
N2 0.0273(11) 0.0233(11) 0.0293(12) 0.0003(9) 0.0088(9) -0.0017(9)
N5 0.0266(12) 0.0325(13) 0.0381(13) -0.0008(10) 0.0105(10) -0.0071(10)
C1 0.0303(14) 0.0269(14) 0.0279(14) -0.0017(11) 0.0093(11) -0.0033(11)
C3 0.0384(16) 0.0248(14) 0.0359(15) 0.0022(12) 0.0111(12) -0.0053(12)
C4 0.0317(15) 0.0328(16) 0.0466(17) 0.0063(12) 0.0118(13) -0.0072(13)
C6 0.0275(13) 0.0205(13) 0.0335(14) -0.0001(10) 0.0100(11) -0.0013(11)
C7 0.0331(14) 0.0200(13) 0.0348(15) 0.0004(11) 0.0112(12) -0.0021(11)
C8 0.0309(14) 0.0319(15) 0.0384(16) 0.0006(12) 0.0072(12) -0.0006(12)
C9 0.0294(15) 0.0350(16) 0.0499(18) -0.0010(12) 0.0159(14) -0.0033(13)
C10 0.0394(16) 0.0333(15) 0.0406(17) -0.0011(13) 0.0211(14) -0.0021(13)
C11 0.0342(15) 0.0217(13) 0.0341(15) -0.0012(11) 0.0122(12) -0.0023(11)
C12 0.0356(14) 0.0276(14) 0.0308(14) 0.0021(12) 0.0110(12) -0.0002(12)
C13 0.0459(17) 0.0345(16) 0.0334(16) -0.0042(13) 0.0115(13) -0.0043(12)
C14 0.061(2) 0.0323(17) 0.053(2) -0.0045(15) 0.0188(16) -0.0073(14)
C15 0.0453(17) 0.0304(15) 0.0367(16) -0.0000(13) 0.0133(13) 0.0007(12)
C16 0.061(2) 0.0367(18) 0.0453(19) -0.0014(15) 0.0184(16) 0.0082(14)
C17 0.0390(16) 0.0327(15) 0.0279(14) -0.0009(12) 0.0091(12) -0.0016(12)
C18 0.0486(18) 0.0350(16) 0.0365(17) -0.0002(14) 0.0089(14) 0.0012(13)
C19 0.060(2) 0.0439(19) 0.056(2) 0.0083(17) 0.0070(17) 0.0063(16)
C20 0.055(2) 0.0476(19) 0.0321(16) 0.0030(16) 0.0151(14) -0.0026(14)
C21 0.069(2) 0.049(2) 0.051(2) 0.0087(18) 0.0159(18) -0.0170(16)
C22 0.0277(14) 0.0422(17) 0.0467(18) -0.0046(13) 0.0131(13) -0.0141(14)
C23 0.0345(16) 0.0495(19) 0.0514(19) -0.0098(14) 0.0153(14) -0.0117(15)
C24 0.049(2) 0.071(3) 0.068(2) -0.0218(19) 0.0207(19) -0.004(2)
C25 0.0371(19) 0.094(3) 0.074(3) -0.024(2) 0.0109(19) -0.016(2)
C26 0.0359(18) 0.086(3) 0.055(2) -0.0077(19) 0.0049(16) -0.016(2)
C27 0.0315(16) 0.062(2) 0.0485(19) -0.0014(15) 0.0118(14) -0.0147(16)
C28 0.0434(18) 0.0486(19) 0.052(2) -0.0123(15) 0.0197(15) -0.0053(15)
C29 0.075(3) 0.095(3) 0.053(2) -0.002(3) 0.005(2) -0.013(2)
C30 0.100(3) 0.075(3) 0.067(3) 0.024(3) 0.017(2) -0.010(2)
C31 0.067(2) 0.050(2) 0.070(3) -0.0180(19) 0.012(2) 0.0014(18)
C32 0.077(3) 0.053(2) 0.100(3) -0.007(2) 0.017(3) 0.009(2)
C33 0.046(2) 0.085(3) 0.053(2) -0.0026(19) 0.0118(17) 0.001(2)
C34 0.049(2) 0.103(4) 0.113(4) 0.018(2) 0.020(2) 0.036(3)
C35 0.136(6) 0.108(5) 0.181(7) 0.045(4) 0.059(5) 0.029(5)
C36 0.065(3) 0.122(4) 0.055(2) -0.015(3) 0.009(2) 0.001(2)
C37 0.096(4) 0.089(4) 0.088(3) 0.007(3) 0.012(3) -0.029(3)

#==============================================================================
_computing_data_collection       'CrystalClear-SM Expert 2.1 b29 (Rigaku, 2013)'
_computing_cell_refinement       'CrystalClear-SM Expert 2.1 b29'
_computing_data_reduction        'CrystalClear-SM Expert 2.1 b29'
_computing_structure_solution    'DIRDIF99-PATTY (Gould, et al., 1999)'
_computing_structure_refinement  'SHELXL2013 (Sheldrick, 2008)'
_computing_publication_material  'CrystalStructure 4.1 (Rigaku, 2014)'
_computing_molecular_graphics    'CrystalStructure 4.1'

#==============================================================================
# MOLECULAR GEOMETRY

_geom_special_details            
;
    ENTER SPECIAL DETAILS OF THE MOLECULAR GEOMETRY
;

loop_
_geom_bond_atom_site_label_1
_geom_bond_atom_site_label_2
_geom_bond_distance
_geom_bond_publ_flag
_geom_bond_site_symmetry_1
_geom_bond_site_symmetry_2
Se1 C1 1.829(3) yes . .
N2 C1 1.366(3) yes . .
N2 C3 1.386(4) yes . .
N2 C6 1.445(4) yes . .
N5 C1 1.363(4) yes . .
N5 C4 1.388(4) yes . .
N5 C22 1.447(4) yes . .
C3 C4 1.329(4) yes . .
C6 C7 1.398(3) yes . .
C6 C11 1.396(4) yes . .
C7 C8 1.395(4) yes . .
C7 C12 1.519(4) yes . .
C8 C9 1.378(5) yes . .
C9 C10 1.382(4) yes . .
C10 C11 1.389(4) yes . .
C11 C17 1.522(3) yes . .
C12 C13 1.531(4) yes . .
C12 C15 1.537(4) yes . .
C13 C14 1.521(4) yes . .
C15 C16 1.514(5) yes . .
C17 C18 1.546(4) yes . .
C17 C20 1.541(5) yes . .
C18 C19 1.510(4) yes . .
C20 C21 1.508(5) yes . .
C22 C23 1.387(5) yes . .
C22 C27 1.405(4) yes . .
C23 C24 1.403(5) yes . .
C23 C28 1.522(4) yes . .
C24 C25 1.373(5) yes . .
C25 C26 1.371(6) yes . .
C26 C27 1.387(5) yes . .
C27 C33 1.522(6) yes . .
C28 C29 1.562(6) yes . .
C28 C31 1.524(5) yes . .
C29 C30 1.480(7) yes . .
C31 C32 1.501(5) yes . .
C33 C34 1.612(7) yes . .
C33 C36 1.495(6) yes . .
C34 C35 1.418(9) yes . .
C36 C37 1.505(8) yes . .
C3 H3 0.950 no . .
C4 H4 0.950 no . .
C8 H8 0.950 no . .
C9 H9 0.950 no . .
C10 H10 0.950 no . .
C12 H12 1.000 no . .
C13 H13A 0.990 no . .
C13 H13B 0.990 no . .
C14 H14A 0.980 no . .
C14 H14B 0.980 no . .
C14 H14C 0.980 no . .
C15 H15A 0.990 no . .
C15 H15B 0.990 no . .
C16 H16A 0.980 no . .
C16 H16B 0.980 no . .
C16 H16C 0.980 no . .
C17 H17 1.000 no . .
C18 H18A 0.990 no . .
C18 H18B 0.990 no . .
C19 H19A 0.980 no . .
C19 H19B 0.980 no . .
C19 H19C 0.980 no . .
C20 H20A 0.990 no . .
C20 H20B 0.990 no . .
C21 H21A 0.980 no . .
C21 H21B 0.980 no . .
C21 H21C 0.980 no . .
C24 H24 0.950 no . .
C25 H25 0.950 no . .
C26 H26 0.950 no . .
C28 H28 1.000 no . .
C29 H29A 0.990 no . .
C29 H29B 0.990 no . .
C30 H30A 0.980 no . .
C30 H30B 0.980 no . .
C30 H30C 0.980 no . .
C31 H31A 0.990 no . .
C31 H31B 0.990 no . .
C32 H32A 0.980 no . .
C32 H32B 0.980 no . .
C32 H32C 0.980 no . .
C33 H33 1.000 no . .
C34 H34A 0.990 no . .
C34 H34B 0.990 no . .
C35 H35A 0.980 no . .
C35 H35B 0.980 no . .
C35 H35C 0.980 no . .
C36 H36A 0.990 no . .
C36 H36B 0.990 no . .
C37 H37A 0.980 no . .
C37 H37B 0.980 no . .
C37 H37C 0.980 no . .

loop_
_geom_angle_atom_site_label_1
_geom_angle_atom_site_label_2
_geom_angle_atom_site_label_3
_geom_angle
_geom_angle_publ_flag
_geom_angle_site_symmetry_1
_geom_angle_site_symmetry_2
_geom_angle_site_symmetry_3
C1 N2 C3 110.3(2) yes . . .
C1 N2 C6 125.9(2) yes . . .
C3 N2 C6 123.8(2) yes . . .
C1 N5 C4 110.0(2) yes . . .
C1 N5 C22 126.5(2) yes . . .
C4 N5 C22 123.3(2) yes . . .
Se1 C1 N2 127.8(2) yes . . .
Se1 C1 N5 127.45(19) yes . . .
N2 C1 N5 104.8(2) yes . . .
N2 C3 C4 107.2(2) yes . . .
N5 C4 C3 107.7(3) yes . . .
N2 C6 C7 118.2(3) yes . . .
N2 C6 C11 118.4(2) yes . . .
C7 C6 C11 123.2(3) yes . . .
C6 C7 C8 116.9(3) yes . . .
C6 C7 C12 123.0(2) yes . . .
C8 C7 C12 120.1(2) yes . . .
C7 C8 C9 121.4(2) yes . . .
C8 C9 C10 120.0(3) yes . . .
C9 C10 C11 121.4(3) yes . . .
C6 C11 C10 117.1(2) yes . . .
C6 C11 C17 121.3(3) yes . . .
C10 C11 C17 121.5(3) yes . . .
C7 C12 C13 111.5(2) yes . . .
C7 C12 C15 110.7(2) yes . . .
C13 C12 C15 112.5(2) yes . . .
C12 C13 C14 114.2(2) yes . . .
C12 C15 C16 113.5(3) yes . . .
C11 C17 C18 109.5(2) yes . . .
C11 C17 C20 113.4(2) yes . . .
C18 C17 C20 111.4(2) yes . . .
C17 C18 C19 114.2(2) yes . . .
C17 C20 C21 113.8(3) yes . . .
N5 C22 C23 119.0(2) yes . . .
N5 C22 C27 117.7(3) yes . . .
C23 C22 C27 123.2(3) yes . . .
C22 C23 C24 116.9(3) yes . . .
C22 C23 C28 124.1(3) yes . . .
C24 C23 C28 119.0(3) yes . . .
C23 C24 C25 120.8(4) yes . . .
C24 C25 C26 121.0(4) yes . . .
C25 C26 C27 120.9(3) yes . . .
C22 C27 C26 117.1(3) yes . . .
C22 C27 C33 123.6(3) yes . . .
C26 C27 C33 119.2(3) yes . . .
C23 C28 C29 110.7(3) yes . . .
C23 C28 C31 111.0(3) yes . . .
C29 C28 C31 111.2(3) yes . . .
C28 C29 C30 114.2(4) yes . . .
C28 C31 C32 114.3(3) yes . . .
C27 C33 C34 108.8(4) yes . . .
C27 C33 C36 114.3(4) yes . . .
C34 C33 C36 111.8(3) yes . . .
C33 C34 C35 117.0(5) yes . . .
C33 C36 C37 113.7(3) yes . . .
N2 C3 H3 126.402 no . . .
C4 C3 H3 126.380 no . . .
N5 C4 H4 126.122 no . . .
C3 C4 H4 126.139 no . . .
C7 C8 H8 119.293 no . . .
C9 C8 H8 119.288 no . . .
C8 C9 H9 120.029 no . . .
C10 C9 H9 120.018 no . . .
C9 C10 H10 119.291 no . . .
C11 C10 H10 119.301 no . . .
C7 C12 H12 107.301 no . . .
C13 C12 H12 107.305 no . . .
C15 C12 H12 107.306 no . . .
C12 C13 H13A 108.697 no . . .
C12 C13 H13B 108.702 no . . .
C14 C13 H13A 108.693 no . . .
C14 C13 H13B 108.702 no . . .
H13A C13 H13B 107.624 no . . .
C13 C14 H14A 109.471 no . . .
C13 C14 H14B 109.472 no . . .
C13 C14 H14C 109.466 no . . .
H14A C14 H14B 109.476 no . . .
H14A C14 H14C 109.463 no . . .
H14B C14 H14C 109.479 no . . .
C12 C15 H15A 108.864 no . . .
C12 C15 H15B 108.866 no . . .
C16 C15 H15A 108.862 no . . .
C16 C15 H15B 108.856 no . . .
H15A C15 H15B 107.718 no . . .
C15 C16 H16A 109.476 no . . .
C15 C16 H16B 109.481 no . . .
C15 C16 H16C 109.473 no . . .
H16A C16 H16B 109.465 no . . .
H16A C16 H16C 109.464 no . . .
H16B C16 H16C 109.468 no . . .
C11 C17 H17 107.431 no . . .
C18 C17 H17 107.430 no . . .
C20 C17 H17 107.421 no . . .
C17 C18 H18A 108.710 no . . .
C17 C18 H18B 108.692 no . . .
C19 C18 H18A 108.708 no . . .
C19 C18 H18B 108.707 no . . .
H18A C18 H18B 107.615 no . . .
C18 C19 H19A 109.471 no . . .
C18 C19 H19B 109.470 no . . .
C18 C19 H19C 109.465 no . . .
H19A C19 H19B 109.478 no . . .
H19A C19 H19C 109.475 no . . .
H19B C19 H19C 109.468 no . . .
C17 C20 H20A 108.803 no . . .
C17 C20 H20B 108.809 no . . .
C21 C20 H20A 108.796 no . . .
C21 C20 H20B 108.799 no . . .
H20A C20 H20B 107.664 no . . .
C20 C21 H21A 109.472 no . . .
C20 C21 H21B 109.470 no . . .
C20 C21 H21C 109.468 no . . .
H21A C21 H21B 109.482 no . . .
H21A C21 H21C 109.469 no . . .
H21B C21 H21C 109.466 no . . .
C23 C24 H24 119.618 no . . .
C25 C24 H24 119.630 no . . .
C24 C25 H25 119.473 no . . .
C26 C25 H25 119.484 no . . .
C25 C26 H26 119.515 no . . .
C27 C26 H26 119.545 no . . .
C23 C28 H28 107.935 no . . .
C29 C28 H28 107.938 no . . .
C31 C28 H28 107.940 no . . .
C28 C29 H29A 108.712 no . . .
C28 C29 H29B 108.705 no . . .
C30 C29 H29A 108.726 no . . .
C30 C29 H29B 108.718 no . . .
H29A C29 H29B 107.626 no . . .
C29 C30 H30A 109.476 no . . .
C29 C30 H30B 109.479 no . . .
C29 C30 H30C 109.465 no . . .
H30A C30 H30B 109.488 no . . .
H30A C30 H30C 109.458 no . . .
H30B C30 H30C 109.461 no . . .
C28 C31 H31A 108.682 no . . .
C28 C31 H31B 108.678 no . . .
C32 C31 H31A 108.674 no . . .
C32 C31 H31B 108.687 no . . .
H31A C31 H31B 107.613 no . . .
C31 C32 H32A 109.473 no . . .
C31 C32 H32B 109.464 no . . .
C31 C32 H32C 109.468 no . . .
H32A C32 H32B 109.470 no . . .
H32A C32 H32C 109.480 no . . .
H32B C32 H32C 109.471 no . . .
C27 C33 H33 107.205 no . . .
C34 C33 H33 107.202 no . . .
C36 C33 H33 107.192 no . . .
C33 C34 H34A 108.041 no . . .
C33 C34 H34B 108.041 no . . .
C35 C34 H34A 108.036 no . . .
C35 C34 H34B 108.041 no . . .
H34A C34 H34B 107.255 no . . .
C34 C35 H35A 109.471 no . . .
C34 C35 H35B 109.471 no . . .
C34 C35 H35C 109.470 no . . .
H35A C35 H35B 109.472 no . . .
H35A C35 H35C 109.472 no . . .
H35B C35 H35C 109.472 no . . .
C33 C36 H36A 108.823 no . . .
C33 C36 H36B 108.825 no . . .
C37 C36 H36A 108.830 no . . .
C37 C36 H36B 108.833 no . . .
H36A C36 H36B 107.690 no . . .
C36 C37 H37A 109.467 no . . .
C36 C37 H37B 109.476 no . . .
C36 C37 H37C 109.463 no . . .
H37A C37 H37B 109.476 no . . .
H37A C37 H37C 109.471 no . . .
H37B C37 H37C 109.475 no . . .

loop_
_geom_torsion_atom_site_label_1
_geom_torsion_atom_site_label_2
_geom_torsion_atom_site_label_3
_geom_torsion_atom_site_label_4
_geom_torsion
_geom_torsion_publ_flag
_geom_torsion_site_symmetry_1
_geom_torsion_site_symmetry_2
_geom_torsion_site_symmetry_3
_geom_torsion_site_symmetry_4
C1 N2 C3 C4 0.3(3) no . . . .
C3 N2 C1 Se1 -178.84(19) no . . . .
C3 N2 C1 N5 0.0(3) no . . . .
C1 N2 C6 C7 97.2(3) no . . . .
C1 N2 C6 C11 -86.5(3) no . . . .
C6 N2 C1 Se1 -0.1(4) no . . . .
C6 N2 C1 N5 178.8(2) no . . . .
C3 N2 C6 C7 -84.2(3) no . . . .
C3 N2 C6 C11 92.1(3) no . . . .
C6 N2 C3 C4 -178.6(2) no . . . .
C1 N5 C4 C3 0.5(3) no . . . .
C4 N5 C1 Se1 178.6(2) no . . . .
C4 N5 C1 N2 -0.3(3) no . . . .
C1 N5 C22 C23 -80.4(4) no . . . .
C1 N5 C22 C27 102.5(3) no . . . .
C22 N5 C1 Se1 4.6(4) no . . . .
C22 N5 C1 N2 -174.3(2) no . . . .
C4 N5 C22 C23 106.3(3) no . . . .
C4 N5 C22 C27 -70.7(4) no . . . .
C22 N5 C4 C3 174.7(2) no . . . .
N2 C3 C4 N5 -0.5(3) no . . . .
N2 C6 C7 C8 177.96(18) no . . . .
N2 C6 C7 C12 -1.6(3) no . . . .
N2 C6 C11 C10 -176.72(19) no . . . .
N2 C6 C11 C17 -1.0(3) no . . . .
C7 C6 C11 C10 -0.6(4) no . . . .
C7 C6 C11 C17 175.1(2) no . . . .
C11 C6 C7 C8 1.9(4) no . . . .
C11 C6 C7 C12 -177.7(2) no . . . .
C6 C7 C8 C9 -2.3(4) no . . . .
C6 C7 C12 C13 128.2(2) no . . . .
C6 C7 C12 C15 -105.8(3) no . . . .
C8 C7 C12 C13 -51.3(3) no . . . .
C8 C7 C12 C15 74.7(3) no . . . .
C12 C7 C8 C9 177.3(2) no . . . .
C7 C8 C9 C10 1.5(4) no . . . .
C8 C9 C10 C11 -0.2(4) no . . . .
C9 C10 C11 C6 -0.2(4) no . . . .
C9 C10 C11 C17 -175.9(2) no . . . .
C6 C11 C17 C18 -90.1(3) no . . . .
C6 C11 C17 C20 144.8(2) no . . . .
C10 C11 C17 C18 85.4(3) no . . . .
C10 C11 C17 C20 -39.7(3) no . . . .
C7 C12 C13 C14 -57.2(3) no . . . .
C7 C12 C15 C16 173.46(18) no . . . .
C13 C12 C15 C16 -61.1(3) no . . . .
C15 C12 C13 C14 177.8(2) no . . . .
C11 C17 C18 C19 165.4(2) no . . . .
C11 C17 C20 C21 -59.7(3) no . . . .
C18 C17 C20 C21 176.2(2) no . . . .
C20 C17 C18 C19 -68.4(3) no . . . .
N5 C22 C23 C24 -176.7(2) no . . . .
N5 C22 C23 C28 3.8(5) no . . . .
N5 C22 C27 C26 176.7(2) no . . . .
N5 C22 C27 C33 0.3(5) no . . . .
C23 C22 C27 C26 -0.2(5) no . . . .
C23 C22 C27 C33 -176.6(3) no . . . .
C27 C22 C23 C24 0.2(5) no . . . .
C27 C22 C23 C28 -179.3(3) no . . . .
C22 C23 C24 C25 -0.5(5) no . . . .
C22 C23 C28 C29 -107.7(4) no . . . .
C22 C23 C28 C31 128.3(3) no . . . .
C24 C23 C28 C29 72.7(4) no . . . .
C24 C23 C28 C31 -51.2(4) no . . . .
C28 C23 C24 C25 179.0(3) no . . . .
C23 C24 C25 C26 0.8(6) no . . . .
C24 C25 C26 C27 -0.8(7) no . . . .
C25 C26 C27 C22 0.5(6) no . . . .
C25 C26 C27 C33 177.1(3) no . . . .
C22 C27 C33 C34 107.4(3) no . . . .
C22 C27 C33 C36 -126.9(3) no . . . .
C26 C27 C33 C34 -69.0(4) no . . . .
C26 C27 C33 C36 56.8(5) no . . . .
C23 C28 C29 C30 77.2(4) no . . . .
C23 C28 C31 C32 -163.7(3) no . . . .
C29 C28 C31 C32 72.6(4) no . . . .
C31 C28 C29 C30 -159.0(3) no . . . .
C27 C33 C34 C35 -161.2(3) no . . . .
C27 C33 C36 C37 64.9(4) no . . . .
C34 C33 C36 C37 -170.9(3) no . . . .
C36 C33 C34 C35 71.6(5) no . . . .

loop_
_geom_contact_atom_site_label_1
_geom_contact_atom_site_label_2
_geom_contact_distance
_geom_contact_publ_flag
_geom_contact_site_symmetry_1
_geom_contact_site_symmetry_2
Se1 C6 3.345(2) no . .
Se1 C22 3.350(3) no . .
N2 C12 2.910(3) no . .
N2 C17 2.874(4) no . .
N2 C18 3.505(4) no . .
N2 C22 3.574(4) no . .
N5 C6 3.571(4) no . .
N5 C28 2.942(4) no . .
N5 C33 2.919(4) no . .
C1 C7 3.397(3) no . .
C1 C11 3.322(4) no . .
C1 C17 3.461(4) no . .
C1 C23 3.289(4) no . .
C1 C27 3.436(4) no . .
C1 C28 3.424(5) no . .
C3 C7 3.292(4) no . .
C3 C11 3.352(4) no . .
C3 C12 3.464(3) no . .
C3 C17 3.523(4) no . .
C3 C18 3.569(5) no . .
C3 C22 3.579(4) no . .
C4 C6 3.574(4) no . .
C4 C23 3.451(4) no . .
C4 C27 3.182(4) no . .
C4 C30 3.589(6) no . .
C4 C33 3.246(4) no . .
C6 C9 2.746(4) no . .
C6 C15 3.513(4) no . .
C6 C18 3.343(4) no . .
C7 C10 2.796(5) no . .
C7 C14 3.024(4) no . .
C8 C11 2.794(4) no . .
C8 C13 3.010(5) no . .
C8 C14 3.478(5) no . .
C8 C15 3.200(5) no . .
C10 C18 3.299(4) no . .
C10 C20 2.999(4) no . .
C10 C21 3.412(4) no . .
C11 C21 3.081(4) no . .
C13 C16 3.076(5) no . .
C19 C20 3.153(5) no . .
C22 C25 2.733(5) no . .
C22 C29 3.550(6) no . .
C22 C34 3.565(6) no . .
C23 C26 2.798(4) no . .
C23 C30 3.212(6) no . .
C24 C27 2.792(6) no . .
C24 C29 3.188(5) no . .
C24 C31 2.983(5) no . .
C26 C34 3.140(7) no . .
C26 C36 3.070(7) no . .
C27 C37 3.103(7) no . .
C29 C32 3.182(6) no . .
C35 C36 3.212(9) no . .
Se1 H15B 3.3536 no . .
Se1 H17 3.3865 no . .
Se1 H21B 3.3943 no . .
Se1 H28 3.1828 no . .
Se1 H31A 3.4584 no . .
N2 H4 3.1081 no . .
N2 H12 2.4144 no . .
N2 H15B 3.5258 no . .
N2 H17 2.4437 no . .
N2 H18B 3.0803 no . .
N2 H28 3.5413 no . .
N2 H33 3.4667 no . .
N5 H3 3.1166 no . .
N5 H12 3.5837 no . .
N5 H17 3.4224 no . .
N5 H28 2.4769 no . .
N5 H30A 3.5924 no . .
N5 H30B 3.1158 no . .
N5 H33 2.4191 no . .
C1 H3 3.1717 no . .
C1 H4 3.1657 no . .
C1 H12 3.0472 no . .
C1 H15B 3.5093 no . .
C1 H17 2.7159 no . .
C1 H28 2.6874 no . .
C1 H33 3.0350 no . .
C3 H12 2.7452 no . .
C3 H14B 3.3961 no . .
C3 H17 3.1103 no . .
C3 H18B 2.8695 no . .
C3 H33 3.2663 no . .
C4 H12 3.4439 no . .
C4 H28 3.3206 no . .
C4 H30A 3.4320 no . .
C4 H30B 2.9079 no . .
C4 H33 2.6140 no . .
C4 H34A 3.2581 no . .
C6 H3 2.7883 no . .
C6 H8 3.2428 no . .
C6 H10 3.2387 no . .
C6 H12 2.5955 no . .
C6 H14A 3.3690 no . .
C6 H15B 3.3192 no . .
C6 H17 2.6024 no . .
C6 H18B 3.0334 no . .
C7 H3 3.4171 no . .
C7 H9 3.2727 no . .
C7 H13A 2.7402 no . .
C7 H13B 3.3624 no . .
C7 H14A 2.6798 no . .
C7 H14B 3.3454 no . .
C7 H15A 2.7408 no . .
C7 H15B 2.6447 no . .
C8 H10 3.2431 no . .
C8 H12 3.3100 no . .
C8 H13A 2.7545 no . .
C8 H14A 2.9445 no . .
C8 H15A 2.9684 no . .
C8 H15B 3.4223 no . .
C10 H8 3.2438 no . .
C10 H17 3.3013 no . .
C10 H18A 3.1579 no . .
C10 H18B 3.4487 no . .
C10 H20A 2.7557 no . .
C10 H21A 2.8546 no . .
C11 H3 3.5320 no . .
C11 H9 3.2704 no . .
C11 H18A 2.7879 no . .
C11 H18B 2.5725 no . .
C11 H20A 2.7676 no . .
C11 H20B 3.3937 no . .
C11 H21A 2.7539 no . .
C11 H21B 3.3802 no . .
C12 H8 2.6667 no . .
C12 H14A 2.7525 no . .
C12 H14B 2.7763 no . .
C12 H14C 3.3926 no . .
C12 H16A 2.8030 no . .
C12 H16B 2.7001 no . .
C12 H16C 3.3837 no . .
C13 H8 2.8075 no . .
C13 H15A 2.7440 no . .
C13 H15B 3.3898 no . .
C13 H16A 2.8035 no . .
C13 H16B 3.3018 no . .
C14 H3 3.4736 no . .
C14 H8 3.4784 no . .
C14 H12 2.7432 no . .
C15 H8 3.1170 no . .
C15 H13A 2.7429 no . .
C15 H13B 2.7105 no . .
C15 H32A 3.4957 no . .
C16 H12 2.7076 no . .
C16 H13A 3.3875 no . .
C16 H13B 2.7046 no . .
C16 H32A 3.0336 no . .
C17 H10 2.6911 no . .
C17 H19A 2.7927 no . .
C17 H19B 2.7372 no . .
C17 H19C 3.3978 no . .
C17 H21A 2.7533 no . .
C17 H21B 2.7510 no . .
C17 H21C 3.3886 no . .
C17 H37A 3.4721 no . .
C18 H3 3.4859 no . .
C18 H10 3.3434 no . .
C18 H20A 2.7527 no . .
C18 H20B 2.6968 no . .
C19 H17 2.6757 no . .
C19 H20A 3.5094 no . .
C19 H20B 2.7870 no . .
C19 H33 3.5513 no . .
C19 H35A 3.3371 no . .
C20 H10 2.7038 no . .
C20 H18A 2.6860 no . .
C20 H18B 3.3875 no . .
C20 H19A 2.8611 no . .
C20 H19B 3.4607 no . .
C20 H37A 3.5361 no . .
C21 H10 3.2171 no . .
C21 H17 2.7290 no . .
C21 H37A 3.5311 no . .
C22 H4 2.7785 no . .
C22 H24 3.2409 no . .
C22 H26 3.2466 no . .
C22 H28 2.6207 no . .
C22 H30B 3.1419 no . .
C22 H31A 3.5476 no . .
C22 H33 2.6076 no . .
C22 H34A 3.3156 no . .
C22 H37B 3.4720 no . .
C23 H25 3.2676 no . .
C23 H29A 3.3581 no . .
C23 H29B 2.6155 no . .
C23 H30B 2.8942 no . .
C23 H31A 2.5719 no . .
C23 H31B 2.8087 no . .
C24 H26 3.2407 no . .
C24 H28 3.3176 no . .
C24 H29B 2.8181 no . .
C24 H31A 2.9749 no . .
C24 H31B 2.8296 no . .
C26 H24 3.2410 no . .
C26 H33 3.3021 no . .
C26 H34A 3.1788 no . .
C26 H34B 2.9955 no . .
C26 H36A 2.7598 no . .
C26 H37B 3.2594 no . .
C27 H4 3.2602 no . .
C27 H25 3.2519 no . .
C27 H34A 2.5809 no . .
C27 H34B 2.8528 no . .
C27 H36A 2.7058 no . .
C27 H36B 3.3673 no . .
C27 H37A 3.3875 no . .
C27 H37B 2.8123 no . .
C28 H24 2.6593 no . .
C28 H30A 2.7777 no . .
C28 H30B 2.7199 no . .
C28 H30C 3.3908 no . .
C28 H32A 2.7273 no . .
C28 H32B 2.7592 no . .
C28 H32C 3.3721 no . .
C29 H24 3.0971 no . .
C29 H31A 3.3818 no . .
C29 H31B 2.6446 no . .
C29 H32A 3.5339 no . .
C29 H32B 2.8819 no . .
C30 H4 3.4641 no . .
C30 H28 2.6293 no . .
C31 H24 2.7676 no . .
C31 H29A 2.5865 no . .
C31 H29B 2.8843 no . .
C32 H16B 3.3302 no . .
C32 H16C 3.3562 no . .
C32 H28 2.6371 no . .
C32 H29A 2.7691 no . .
C33 H4 3.3033 no . .
C33 H19B 3.3428 no . .
C33 H26 2.6463 no . .
C33 H35A 2.8230 no . .
C33 H35B 2.7376 no . .
C33 H35C 3.4190 no . .
C33 H37A 2.6905 no . .
C33 H37B 2.7423 no . .
C33 H37C 3.3416 no . .
C34 H4 3.3220 no . .
C34 H26 3.0467 no . .
C34 H36A 2.8057 no . .
C34 H36B 2.6677 no . .
C35 H19B 3.1137 no . .
C35 H33 2.7077 no . .
C35 H36B 2.8488 no . .
C36 H19B 3.5260 no . .
C36 H26 2.8667 no . .
C36 H34A 3.3866 no . .
C36 H34B 2.6962 no . .
C36 H35B 2.8838 no . .
C37 H17 3.5890 no . .
C37 H21B 3.5638 no . .
C37 H33 2.6435 no . .
H3 H4 2.4527 no . .
H3 H12 2.9988 no . .
H3 H14A 3.2782 no . .
H3 H14B 2.8596 no . .
H3 H17 3.5767 no . .
H3 H18B 2.6096 no . .
H4 H30A 3.4796 no . .
H4 H30B 2.6297 no . .
H4 H33 2.8582 no . .
H4 H34A 2.6976 no . .
H4 H35A 3.2809 no . .
H8 H9 2.3184 no . .
H8 H12 3.5982 no . .
H8 H13A 2.2621 no . .
H8 H14A 3.0910 no . .
H8 H15A 2.6438 no . .
H8 H15B 3.5347 no . .
H9 H10 2.3223 no . .
H10 H17 3.5827 no . .
H10 H18A 2.9850 no . .
H10 H20A 2.1764 no . .
H10 H21A 2.7614 no . .
H12 H13A 2.8609 no . .
H12 H13B 2.3542 no . .
H12 H14A 3.0293 no . .
H12 H14B 2.5898 no . .
H12 H15A 2.8672 no . .
H12 H15B 2.3812 no . .
H12 H16A 3.0741 no . .
H12 H16B 2.4814 no . .
H12 H16C 3.5677 no . .
H12 H28 3.3408 no . .
H12 H30A 3.2690 no . .
H13A H14A 2.3747 no . .
H13A H14B 2.8546 no . .
H13A H14C 2.3385 no . .
H13A H15A 2.5669 no . .
H13A H16A 3.0087 no . .
H13B H14A 2.8552 no . .
H13B H14B 2.3557 no . .
H13B H14C 2.3572 no . .
H13B H15A 2.9920 no . .
H13B H16A 2.2239 no . .
H13B H16B 2.8543 no . .
H15A H16A 2.3214 no . .
H15A H16B 2.8504 no . .
H15A H16C 2.3858 no . .
H15B H16A 2.8483 no . .
H15B H16B 2.4023 no . .
H15B H16C 2.3066 no . .
H15B H28 3.4758 no . .
H15B H32A 2.9472 no . .
H16B H28 3.0514 no . .
H16B H29A 3.4293 no . .
H16B H30A 2.9909 no . .
H16B H32A 2.7292 no . .
H16B H32B 3.0782 no . .
H16C H32A 2.6427 no . .
H16C H32B 3.2372 no . .
H17 H18A 2.8693 no . .
H17 H18B 2.4351 no . .
H17 H19A 2.9745 no . .
H17 H19B 2.4746 no . .
H17 H19C 3.5656 no . .
H17 H20A 2.8706 no . .
H17 H20B 2.3731 no . .
H17 H21A 3.0264 no . .
H17 H21B 2.5555 no . .
H17 H33 2.9478 no . .
H17 H37A 2.6475 no . .
H18A H19A 2.3335 no . .
H18A H19B 2.8467 no . .
H18A H19C 2.3595 no . .
H18A H20A 2.5187 no . .
H18A H20B 2.8860 no . .
H18B H19A 2.8456 no . .
H18B H19B 2.3776 no . .
H18B H19C 2.3167 no . .
H18B H20A 3.5969 no . .
H19A H20A 3.1696 no . .
H19A H20B 2.2516 no . .
H19B H20B 3.0702 no . .
H19B H33 2.6105 no . .
H19B H35A 2.5955 no . .
H19B H35B 2.8397 no . .
H19B H36B 3.0476 no . .
H19B H37A 3.2598 no . .
H19C H35A 3.2236 no . .
H20A H21A 2.3537 no . .
H20A H21B 2.8465 no . .
H20A H21C 2.3391 no . .
H20B H21A 2.8465 no . .
H20B H21B 2.3556 no . .
H20B H21C 2.3372 no . .
H20B H37A 3.1934 no . .
H21B H37A 2.7545 no . .
H24 H25 2.3105 no . .
H24 H28 3.5971 no . .
H24 H29B 2.5686 no . .
H24 H31A 2.8991 no . .
H24 H31B 2.3112 no . .
H25 H26 2.3067 no . .
H26 H33 3.5856 no . .
H26 H34A 3.2812 no . .
H26 H34B 2.6280 no . .
H26 H36A 2.2876 no . .
H26 H37B 3.3837 no . .
H28 H29A 2.5072 no . .
H28 H29B 2.8759 no . .
H28 H30A 2.5019 no . .
H28 H30B 2.7921 no . .
H28 H30C 3.5610 no . .
H28 H31A 2.4431 no . .
H28 H31B 2.8532 no . .
H28 H32A 2.4522 no . .
H28 H32B 2.9037 no . .
H28 H32C 3.5398 no . .
H29A H30A 2.3058 no . .
H29A H30B 2.8244 no . .
H29A H30C 2.3333 no . .
H29A H31A 3.5448 no . .
H29A H31B 2.6349 no . .
H29A H32A 3.2029 no . .
H29A H32B 2.2055 no . .
H29A H32C 3.5876 no . .
H29B H30A 2.8233 no . .
H29B H30B 2.3513 no . .
H29B H30C 2.2889 no . .
H29B H31B 2.6563 no . .
H29B H32B 3.4567 no . .
H31A H32A 2.3598 no . .
H31A H32B 2.8393 no . .
H31A H32C 2.3168 no . .
H31B H32A 2.8402 no . .
H31B H32B 2.3344 no . .
H31B H32C 2.3420 no . .
H33 H34A 2.5064 no . .
H33 H34B 2.9082 no . .
H33 H35A 2.5953 no . .
H33 H35B 2.8715 no . .
H33 H36A 2.8331 no . .
H33 H36B 2.3587 no . .
H33 H37A 2.4426 no . .
H33 H37B 2.9681 no . .
H33 H37C 3.5234 no . .
H34A H35A 2.2315 no . .
H34A H35B 2.7719 no . .
H34A H35C 2.2757 no . .
H34B H35A 2.7694 no . .
H34B H35B 2.3016 no . .
H34B H35C 2.2078 no . .
H34B H36A 2.5723 no . .
H34B H36B 2.8106 no . .
H35A H36B 3.2950 no . .
H35B H36A 3.3000 no . .
H35B H36B 2.2585 no . .
H36A H37A 2.8442 no . .
H36A H37B 2.3316 no . .
H36A H37C 2.3564 no . .
H36B H37A 2.3729 no . .
H36B H37B 2.8432 no . .
H36B H37C 2.3157 no . .
Se1 H3 3.0116 no . 1_565
Se1 H9 3.4102 no . 2_555
Se1 H18B 3.1031 no . 1_565
Se1 H19C 3.5762 no . 1_565
C3 H31A 3.2111 no . 1_545
C3 H32C 3.5325 no . 1_545
C4 H31A 2.8631 no . 1_545
C4 H32C 3.4638 no . 1_545
C8 H10 3.4717 no . 2_555
C8 H18A 3.2283 no . 2_555
C8 H21A 3.0768 no . 2_545
C9 H14A 3.2876 no . 2_555
C9 H21A 3.4219 no . 2_545
C10 H8 3.5537 no . 2_545
C10 H14A 3.0593 no . 2_555
C10 H15A 3.5242 no . 2_545
C13 H14C 3.2451 no . 3_565
C13 H16C 3.5471 no . 3_575
C13 H20A 3.4681 no . 4_564
C14 H10 3.2195 no . 2_545
C14 H14C 3.5330 no . 3_565
C14 H15A 3.5575 no . 1_545
C14 H15B 3.2718 no . 1_545
C14 H16C 3.1151 no . 1_545
C14 H21A 3.5683 no . 2_545
C14 H21C 3.5596 no . 4_564
C14 H32A 3.4262 no . 1_545
C15 H10 3.3686 no . 2_555
C15 H14B 3.5469 no . 1_565
C15 H14C 3.3062 no . 1_565
C15 H16A 3.4700 no . 3_575
C16 H13A 3.2027 no . 3_575
C16 H14B 3.5229 no . 1_565
C16 H14C 3.3217 no . 1_565
C16 H15A 3.5507 no . 3_575
C16 H18A 3.4580 no . 4_564
C16 H19A 3.4150 no . 4_564
C16 H20A 3.4648 no . 4_564
C16 H21C 3.3679 no . 4_574
C18 H8 3.3177 no . 2_545
C18 H9 3.5987 no . 2_545
C19 H16B 3.4569 no . 4_565
C19 H21B 3.3881 no . 1_545
C19 H29A 3.0098 no . 4_565
C19 H32B 3.5367 no . 4_565
C20 H13B 3.1613 no . 4_565
C20 H16A 3.4621 no . 4_565
C21 H8 3.3380 no . 2_555
C21 H13A 3.4133 no . 2_555
C21 H16C 3.3996 no . 4_575
C21 H19C 3.3595 no . 1_565
C21 H32B 3.5008 no . 4_575
C24 H34A 3.3770 no . 2_655
C25 H24 3.2525 no . 2_645
C25 H30B 3.2175 no . 2_655
C25 H31B 3.4727 no . 2_645
C25 H35C 3.3578 no . 1_565
C26 H24 3.1074 no . 2_645
C26 H31B 3.4263 no . 2_645
C26 H35C 3.2671 no . 1_565
C27 H24 3.5357 no . 2_645
C29 H19A 3.1950 no . 4_564
C29 H25 3.5995 no . 2_645
C29 H34B 3.5225 no . 2_655
C30 H19A 3.1037 no . 4_564
C30 H25 2.9910 no . 2_645
C30 H32C 2.9857 no . 1_545
C30 H36B 3.4263 no . 4_564
C31 H4 3.0164 no . 1_565
C32 H3 3.5354 no . 1_565
C32 H4 3.5611 no . 1_565
C32 H14B 3.1731 no . 1_565
C32 H21C 3.4213 no . 4_574
C32 H30A 3.4820 no . 1_565
C32 H37C 3.5991 no . 4_574
C34 H24 3.4903 no . 2_645
C34 H29B 3.2699 no . 2_645
C35 H35B 3.5436 no . 3_666
C35 H37B 2.9769 no . 1_545
C36 H26 3.5256 no . 3_676
C36 H30C 3.2803 no . 4_565
C36 H36A 3.2138 no . 3_676
C37 H19C 3.5692 no . 1_565
C37 H30C 3.3516 no . 4_565
C37 H35A 3.5364 no . 1_565
H3 Se1 3.0116 no . 1_545
H3 C32 3.5354 no . 1_545
H3 H31A 2.9293 no . 1_545
H3 H32A 3.1504 no . 1_545
H3 H32C 3.3370 no . 1_545
H4 C31 3.0164 no . 1_545
H4 C32 3.5611 no . 1_545
H4 H25 3.3945 no . 2_645
H4 H31A 2.1608 no . 1_545
H4 H31B 3.1804 no . 1_545
H4 H32C 3.2040 no . 1_545
H8 C10 3.5537 no . 2_555
H8 C18 3.3177 no . 2_555
H8 C21 3.3380 no . 2_545
H8 H10 3.2623 no . 2_555
H8 H16A 3.4453 no . 3_575
H8 H18A 2.4554 no . 2_555
H8 H18B 3.3598 no . 2_555
H8 H21A 2.5836 no . 2_545
H8 H21C 3.3600 no . 2_545
H9 Se1 3.4102 no . 2_545
H9 C18 3.5987 no . 2_555
H9 H14A 2.9873 no . 2_555
H9 H15B 3.3755 no . 2_545
H9 H18A 3.2794 no . 2_555
H9 H18B 2.9879 no . 2_555
H9 H21A 3.2239 no . 2_545
H10 C8 3.4717 no . 2_545
H10 C14 3.2195 no . 2_555
H10 C15 3.3686 no . 2_545
H10 H8 3.2623 no . 2_545
H10 H14A 2.5368 no . 2_555
H10 H14C 3.0428 no . 2_555
H10 H15A 2.6874 no . 2_545
H10 H15B 3.1442 no . 2_545
H13A C16 3.2027 no . 3_575
H13A C21 3.4133 no . 2_545
H13A H14C 2.9412 no . 3_565
H13A H15A 3.5794 no . 3_575
H13A H16A 2.8731 no . 3_575
H13A H16C 2.6918 no . 3_575
H13A H21A 3.0057 no . 2_545
H13A H21C 2.9141 no . 2_545
H13B C20 3.1613 no . 4_564
H13B H14C 2.8569 no . 3_565
H13B H15A 3.3903 no . 3_575
H13B H16C 3.5428 no . 3_575
H13B H20A 2.4827 no . 4_564
H13B H20B 3.0878 no . 4_564
H13B H21C 3.1726 no . 4_564
H14A C9 3.2876 no . 2_545
H14A C10 3.0593 no . 2_545
H14A H9 2.9873 no . 2_545
H14A H10 2.5368 no . 2_545
H14A H15A 3.5219 no . 1_545
H14A H15B 3.2055 no . 1_545
H14A H20A 3.5379 no . 2_545
H14A H21A 3.0803 no . 2_545
H14B C15 3.5469 no . 1_545
H14B C16 3.5229 no . 1_545
H14B C32 3.1731 no . 1_545
H14B H15B 2.9646 no . 1_545
H14B H16C 2.7757 no . 1_545
H14B H21C 3.2140 no . 4_564
H14B H32A 2.4873 no . 1_545
H14B H32C 3.0069 no . 1_545
H14C C13 3.2451 no . 3_565
H14C C14 3.5330 no . 3_565
H14C C15 3.3062 no . 1_545
H14C C16 3.3217 no . 1_545
H14C H10 3.0428 no . 2_545
H14C H13A 2.9412 no . 3_565
H14C H13B 2.8569 no . 3_565
H14C H14C 2.8953 no . 3_565
H14C H15A 2.9793 no . 1_545
H14C H15B 3.0959 no . 1_545
H14C H16C 2.5811 no . 1_545
H14C H20A 3.1674 no . 2_545
H14C H21A 3.4771 no . 2_545
H14C H21C 3.4820 no . 2_545
H14C H21C 3.2286 no . 4_564
H15A C10 3.5242 no . 2_555
H15A C14 3.5575 no . 1_565
H15A C16 3.5507 no . 3_575
H15A H10 2.6874 no . 2_555
H15A H13A 3.5794 no . 3_575
H15A H13B 3.3903 no . 3_575
H15A H14A 3.5219 no . 1_565
H15A H14C 2.9793 no . 1_565
H15A H16A 2.6524 no . 3_575
H15A H20A 3.2318 no . 2_555
H15B C14 3.2718 no . 1_565
H15B H9 3.3755 no . 2_555
H15B H10 3.1442 no . 2_555
H15B H14A 3.2055 no . 1_565
H15B H14B 2.9646 no . 1_565
H15B H14C 3.0959 no . 1_565
H16A C15 3.4700 no . 3_575
H16A C20 3.4621 no . 4_564
H16A H8 3.4453 no . 3_575
H16A H13A 2.8731 no . 3_575
H16A H15A 2.6524 no . 3_575
H16A H16A 3.2140 no . 3_575
H16A H18A 2.9700 no . 4_564
H16A H19A 3.4493 no . 4_564
H16A H20A 2.7190 no . 4_564
H16A H20B 3.3486 no . 4_564
H16B C19 3.4569 no . 4_564
H16B H18A 3.3396 no . 4_564
H16B H19A 2.6775 no . 4_564
H16B H20A 3.3443 no . 4_564
H16B H20B 3.1778 no . 4_564
H16B H21C 3.5974 no . 4_574
H16C C13 3.5471 no . 3_575
H16C C14 3.1151 no . 1_565
H16C C21 3.3996 no . 4_574
H16C H13A 2.6918 no . 3_575
H16C H13B 3.5428 no . 3_575
H16C H14B 2.7757 no . 1_565
H16C H14C 2.5811 no . 1_565
H16C H18A 3.5172 no . 4_564
H16C H21C 2.4970 no . 4_574
H18A C8 3.2283 no . 2_545
H18A C16 3.4580 no . 4_565
H18A H8 2.4554 no . 2_545
H18A H9 3.2794 no . 2_545
H18A H16A 2.9700 no . 4_565
H18A H16B 3.3396 no . 4_565
H18A H16C 3.5172 no . 4_565
H18A H21A 3.3960 no . 1_545
H18A H21B 3.3132 no . 1_545
H18A H21C 3.5789 no . 1_545
H18B Se1 3.1031 no . 1_545
H18B H8 3.3598 no . 2_545
H18B H9 2.9879 no . 2_545
H18B H21B 3.5996 no . 1_545
H19A C16 3.4150 no . 4_565
H19A C29 3.1950 no . 4_565
H19A C30 3.1037 no . 4_565
H19A H16A 3.4493 no . 4_565
H19A H16B 2.6775 no . 4_565
H19A H29A 2.4712 no . 4_565
H19A H30A 2.7009 no . 4_565
H19A H30C 3.0081 no . 4_565
H19A H32B 3.1943 no . 4_565
H19B H29A 3.1537 no . 4_565
H19B H30C 3.3670 no . 4_565
H19C Se1 3.5762 no . 1_545
H19C C21 3.3595 no . 1_545
H19C C37 3.5692 no . 1_545
H19C H21B 2.5422 no . 1_545
H19C H21C 3.4577 no . 1_545
H19C H29A 2.9345 no . 4_565
H19C H32B 2.9688 no . 4_565
H19C H37A 3.3647 no . 1_545
H19C H37B 3.2415 no . 1_545
H19C H37C 3.5171 no . 1_545
H20A C13 3.4681 no . 4_565
H20A C16 3.4648 no . 4_565
H20A H13B 2.4827 no . 4_565
H20A H14A 3.5379 no . 2_555
H20A H14C 3.1674 no . 2_555
H20A H15A 3.2318 no . 2_545
H20A H16A 2.7190 no . 4_565
H20A H16B 3.3443 no . 4_565
H20B H13B 3.0878 no . 4_565
H20B H16A 3.3486 no . 4_565
H20B H16B 3.1778 no . 4_565
H20B H30A 2.9733 no . 4_565
H20B H30C 3.5375 no . 4_565
H20B H32C 3.1991 no . 4_575
H21A C8 3.0768 no . 2_555
H21A C9 3.4219 no . 2_555
H21A C14 3.5683 no . 2_555
H21A H8 2.5836 no . 2_555
H21A H9 3.2239 no . 2_555
H21A H13A 3.0057 no . 2_555
H21A H14A 3.0803 no . 2_555
H21A H14C 3.4771 no . 2_555
H21A H18A 3.3960 no . 1_565
H21B C19 3.3881 no . 1_565
H21B H18A 3.3132 no . 1_565
H21B H18B 3.5996 no . 1_565
H21B H19C 2.5422 no . 1_565
H21B H32B 3.1068 no . 4_575
H21C C14 3.5596 no . 4_565
H21C C16 3.3679 no . 4_575
H21C C32 3.4213 no . 4_575
H21C H8 3.3600 no . 2_555
H21C H13A 2.9141 no . 2_555
H21C H13B 3.1726 no . 4_565
H21C H14B 3.2140 no . 4_565
H21C H14C 3.4820 no . 2_555
H21C H14C 3.2286 no . 4_565
H21C H16B 3.5974 no . 4_575
H21C H16C 2.4970 no . 4_575
H21C H18A 3.5789 no . 1_565
H21C H19C 3.4577 no . 1_565
H21C H32A 3.2915 no . 4_575
H21C H32B 3.0572 no . 4_575
H21C H32C 3.3498 no . 4_575
H24 C25 3.2525 no . 2_655
H24 C26 3.1074 no . 2_655
H24 C27 3.5357 no . 2_655
H24 C34 3.4903 no . 2_655
H24 H25 3.4940 no . 2_655
H24 H26 3.2540 no . 2_655
H24 H34A 2.8342 no . 2_655
H24 H34B 3.2681 no . 2_655
H25 C29 3.5995 no . 2_655
H25 C30 2.9910 no . 2_655
H25 H4 3.3945 no . 2_655
H25 H24 3.4940 no . 2_645
H25 H29B 3.2317 no . 2_655
H25 H30B 2.2774 no . 2_655
H25 H30C 2.9736 no . 2_655
H25 H31B 3.1360 no . 2_645
H25 H34A 3.5902 no . 2_655
H25 H35C 3.4377 no . 1_565
H26 C36 3.5256 no . 3_676
H26 H24 3.2540 no . 2_645
H26 H30C 3.5111 no . 2_655
H26 H31B 3.0404 no . 2_645
H26 H35C 3.2980 no . 1_565
H26 H36A 3.0611 no . 3_676
H26 H36B 3.3813 no . 3_676
H26 H37C 2.9061 no . 3_676
H29A C19 3.0098 no . 4_564
H29A H19A 2.4712 no . 4_564
H29A H19B 3.1537 no . 4_564
H29A H19C 2.9345 no . 4_564
H29A H35B 3.4912 no . 4_564
H29A H37C 3.4577 no . 4_574
H29B C34 3.2699 no . 2_655
H29B H25 3.2317 no . 2_645
H29B H34A 3.0757 no . 2_655
H29B H34B 2.6080 no . 2_655
H29B H35B 3.5741 no . 4_564
H29B H35C 3.3856 no . 2_655
H30A C32 3.4820 no . 1_545
H30A H19A 2.7009 no . 4_564
H30A H20B 2.9733 no . 4_564
H30A H32C 2.5225 no . 1_545
H30B C25 3.2175 no . 2_645
H30B H25 2.2774 no . 2_645
H30B H31A 3.4089 no . 1_545
H30B H31B 3.1997 no . 1_545
H30B H32C 2.8848 no . 1_545
H30C C36 3.2803 no . 4_564
H30C C37 3.3516 no . 4_564
H30C H19A 3.0081 no . 4_564
H30C H19B 3.3670 no . 4_564
H30C H20B 3.5375 no . 4_564
H30C H25 2.9736 no . 2_645
H30C H26 3.5111 no . 2_645
H30C H31B 3.5962 no . 1_545
H30C H32C 3.0660 no . 1_545
H30C H36B 2.4723 no . 4_564
H30C H37A 3.2994 no . 4_564
H30C H37C 2.9740 no . 4_564
H31A C3 3.2111 no . 1_565
H31A C4 2.8631 no . 1_565
H31A H3 2.9293 no . 1_565
H31A H4 2.1608 no . 1_565
H31A H30B 3.4089 no . 1_565
H31B C25 3.4727 no . 2_655
H31B C26 3.4263 no . 2_655
H31B H4 3.1804 no . 1_565
H31B H25 3.1360 no . 2_655
H31B H26 3.0404 no . 2_655
H31B H30B 3.1997 no . 1_565
H31B H30C 3.5962 no . 1_565
H31B H37C 3.2353 no . 4_574
H32A C14 3.4262 no . 1_565
H32A H3 3.1504 no . 1_565
H32A H14B 2.4873 no . 1_565
H32A H21C 3.2915 no . 4_574
H32B C19 3.5367 no . 4_564
H32B C21 3.5008 no . 4_574
H32B H19A 3.1943 no . 4_564
H32B H19C 2.9688 no . 4_564
H32B H21B 3.1068 no . 4_574
H32B H21C 3.0572 no . 4_574
H32B H37A 3.5275 no . 4_574
H32B H37C 3.0209 no . 4_574
H32C C3 3.5325 no . 1_565
H32C C4 3.4638 no . 1_565
H32C C30 2.9857 no . 1_565
H32C H3 3.3370 no . 1_565
H32C H4 3.2040 no . 1_565
H32C H14B 3.0069 no . 1_565
H32C H20B 3.1991 no . 4_574
H32C H21C 3.3498 no . 4_574
H32C H30A 2.5225 no . 1_565
H32C H30B 2.8848 no . 1_565
H32C H30C 3.0660 no . 1_565
H32C H37C 3.5195 no . 4_574
H34A C24 3.3770 no . 2_645
H34A H24 2.8342 no . 2_645
H34A H25 3.5902 no . 2_645
H34A H29B 3.0757 no . 2_645
H34B C29 3.5225 no . 2_645
H34B H24 3.2681 no . 2_645
H34B H29B 2.6080 no . 2_645
H34B H35B 3.0287 no . 3_666
H34B H35C 3.5268 no . 3_666
H35A C37 3.5364 no . 1_545
H35A H37B 2.5897 no . 1_545
H35B C35 3.5436 no . 3_666
H35B H29A 3.4912 no . 4_565
H35B H29B 3.5741 no . 4_565
H35B H34B 3.0287 no . 3_666
H35B H35B 3.1994 no . 3_666
H35B H35C 3.2430 no . 3_666
H35B H37B 3.0931 no . 1_545
H35C C25 3.3578 no . 1_545
H35C C26 3.2671 no . 1_545
H35C H25 3.4377 no . 1_545
H35C H26 3.2980 no . 1_545
H35C H29B 3.3856 no . 2_645
H35C H34B 3.5268 no . 3_666
H35C H35B 3.2430 no . 3_666
H35C H36A 3.3865 no . 3_666
H35C H36B 3.1993 no . 3_666
H35C H37B 2.7637 no . 1_545
H36A C36 3.2138 no . 3_676
H36A H26 3.0611 no . 3_676
H36A H35C 3.3865 no . 3_666
H36A H36A 2.2945 no . 3_676
H36A H36B 3.5916 no . 3_676
H36A H37C 3.4106 no . 3_676
H36B C30 3.4263 no . 4_565
H36B H26 3.3813 no . 3_676
H36B H30C 2.4723 no . 4_565
H36B H35C 3.1993 no . 3_666
H36B H36A 3.5916 no . 3_676
H37A H19C 3.3647 no . 1_565
H37A H30C 3.2994 no . 4_565
H37A H32B 3.5275 no . 4_575
H37B C35 2.9769 no . 1_565
H37B H19C 3.2415 no . 1_565
H37B H35A 2.5897 no . 1_565
H37B H35B 3.0931 no . 1_565
H37B H35C 2.7637 no . 1_565
H37C C32 3.5991 no . 4_575
H37C H19C 3.5171 no . 1_565
H37C H26 2.9061 no . 3_676
H37C H29A 3.4577 no . 4_575
H37C H30C 2.9740 no . 4_565
H37C H31B 3.2353 no . 4_575
H37C H32B 3.0209 no . 4_575
H37C H32C 3.5195 no . 4_575
H37C H36A 3.4106 no . 3_676

#==============================================================================

#==============================================================================
# Additional structures and associated data_? identifiers
# should be added at this point if there is more than one 
# structure analysis in the CIF.


_shelx_res_file                  
;
TITL SNDN67
CELL  0.71075 20.43300 7.63270 21.56270 90.00000 106.66000 90.00000
ZERR  4 0.00230 0.00061 0.00242 0.00000 0.00260 0.00000
LATT 1
SYMM    -X, .50+Y, .50-Z
SFAC C H N SE
UNIT 140 208 8 4
L.S. 5
FMAP 2
PLAN 5
BOND $H
CONF
LIST 4
TEMP -100.0
ACTA
SIZE 0.020 0.060 0.150
WGHT    0.050000    3.380100
FVAR       0.26154
SE1   4    0.222668    1.160793    0.281116    11.00000    0.04097    0.02414 =
         0.05474   -0.00750    0.01666   -0.00098
N2    3    0.195829    0.795956    0.250888    11.00000    0.02726    0.02329 =
         0.02930   -0.00166    0.00876    0.00033
N5    3    0.300991    0.865153    0.261053    11.00000    0.02659    0.03249 =
         0.03814   -0.00712    0.01047   -0.00080
C1    1    0.240209    0.934093    0.263421    11.00000    0.03028    0.02691 =
         0.02788   -0.00329    0.00930   -0.00168
C3    1    0.229041    0.644695    0.241049    11.00000    0.03840    0.02478 =
         0.03588   -0.00526    0.01109    0.00218
AFIX  43
H3    2    0.209245    0.531694    0.231414    11.00000   -1.20000
AFIX   0
C4    1    0.293743    0.687231    0.247607    11.00000    0.03168    0.03279 =
         0.04665   -0.00723    0.01184    0.00628
AFIX  43
H4    2    0.328756    0.609727    0.243776    11.00000   -1.20000
AFIX   0
C6    1    0.124641    0.802075    0.249181    11.00000    0.02753    0.02047 =
         0.03353   -0.00134    0.01004   -0.00014
C7    1    0.075733    0.819573    0.189040    11.00000    0.03313    0.02002 =
         0.03481   -0.00206    0.01124    0.00039
C8    1    0.007389    0.819276    0.188808    11.00000    0.03094    0.03187 =
         0.03845   -0.00056    0.00721    0.00062
AFIX  43
H8    2   -0.027256    0.835198    0.149063    11.00000   -1.20000
AFIX   0
C9    1   -0.010946    0.796378    0.245001    11.00000    0.02939    0.03496 =
         0.04992   -0.00330    0.01591   -0.00096
AFIX  43
H9    2   -0.057835    0.793768    0.243587    11.00000   -1.20000
AFIX   0
C10   1    0.038926    0.777213    0.303416    11.00000    0.03941    0.03332 =
         0.04065   -0.00212    0.02111   -0.00108
AFIX  43
H10   2    0.025748    0.761888    0.341889    11.00000   -1.20000
AFIX   0
C11   1    0.107915    0.779884    0.307065    11.00000    0.03417    0.02167 =
         0.03410   -0.00231    0.01218   -0.00121
C12   1    0.094120    0.837072    0.125894    11.00000    0.03563    0.02761 =
         0.03085   -0.00024    0.01097    0.00214
AFIX  13
H12   2    0.143878    0.809728    0.135341    11.00000   -1.20000
AFIX   0
C13   1    0.055196    0.704275    0.075544    11.00000    0.04588    0.03453 =
         0.03341   -0.00425    0.01148   -0.00420
AFIX  23
H13A  2    0.005778    0.731003    0.064520    11.00000   -1.20000
H13B  2    0.069457    0.718579    0.035661    11.00000   -1.20000
AFIX   0
C14   1    0.066186    0.514410    0.097428    11.00000    0.06109    0.03227 =
         0.05323   -0.00729    0.01876   -0.00447
AFIX 137
H14A  2    0.052333    0.498636    0.136981    11.00000   -1.20000
H14B  2    0.114605    0.484356    0.106077    11.00000   -1.20000
H14C  2    0.038703    0.437880    0.063330    11.00000   -1.20000
AFIX   0
C15   1    0.083753    1.026525    0.100777    11.00000    0.04530    0.03036 =
         0.03674    0.00071    0.01329   -0.00001
AFIX  23
H15A  2    0.034514    1.055467    0.089619    11.00000   -1.20000
H15B  2    0.108268    1.106640    0.135871    11.00000   -1.20000
AFIX   0
C16   1    0.108682    1.058130    0.042016    11.00000    0.06057    0.03667 =
         0.04531    0.00824    0.01837   -0.00140
AFIX 137
H16A  2    0.079961    0.992846    0.005029    11.00000   -1.20000
H16B  2    0.156115    1.018463    0.051142    11.00000   -1.20000
H16C  2    0.106103    1.183536    0.031850    11.00000   -1.20000
AFIX   0
C17   1    0.162777    0.746901    0.370594    11.00000    0.03900    0.03271 =
         0.02790   -0.00162    0.00907   -0.00089
AFIX  13
H17   2    0.206207    0.799626    0.366644    11.00000   -1.20000
AFIX   0
C18   1    0.174692    0.547562    0.380506    11.00000    0.04862    0.03498 =
         0.03648    0.00118    0.00893   -0.00018
AFIX  23
H18A  2    0.135215    0.495676    0.391833    11.00000   -1.20000
H18B  2    0.176444    0.494789    0.339072    11.00000   -1.20000
AFIX   0
C19   1    0.239242    0.499686    0.432417    11.00000    0.05988    0.04392 =
         0.05573    0.00626    0.00699    0.00831
AFIX 137
H19A  2    0.236183    0.541463    0.474472    11.00000   -1.20000
H19B  2    0.278548    0.554407    0.422672    11.00000   -1.20000
H19C  2    0.244894    0.372112    0.433802    11.00000   -1.20000
AFIX   0
C20   1    0.147005    0.832569    0.429413    11.00000    0.05547    0.04762 =
         0.03207   -0.00259    0.01508    0.00301
AFIX  23
H20A  2    0.104208    0.781760    0.434369    11.00000   -1.20000
H20B  2    0.184199    0.803507    0.468878    11.00000   -1.20000
AFIX   0
C21   1    0.139468    1.029038    0.424352    11.00000    0.06891    0.04914 =
         0.05083   -0.01696    0.01587    0.00868
AFIX 137
H21A  2    0.101859    1.059161    0.386097    11.00000   -1.20000
H21B  2    0.181980    1.080917    0.420446    11.00000   -1.20000
H21C  2    0.129669    1.074695    0.463226    11.00000   -1.20000
AFIX   0
C22   1    0.366044    0.955101    0.276551    11.00000    0.02771    0.04216 =
         0.04671   -0.01408    0.01312   -0.00463
C23   1    0.380071    1.064491    0.230616    11.00000    0.03452    0.04947 =
         0.05136   -0.01171    0.01526   -0.00981
C24   1    0.445156    1.141328    0.246561    11.00000    0.04898    0.07056 =
         0.06772   -0.00408    0.02070   -0.02177
AFIX  43
H24   2    0.457012    1.216405    0.216332    11.00000   -1.20000
AFIX   0
C25   1    0.491918    1.109258    0.305365    11.00000    0.03705    0.09373 =
         0.07405   -0.01608    0.01087   -0.02418
AFIX  43
H25   2    0.535519    1.163689    0.315456    11.00000   -1.20000
AFIX   0
C26   1    0.476675    0.999934    0.349736    11.00000    0.03586    0.08595 =
         0.05539   -0.01566    0.00491   -0.00771
AFIX  43
H26   2    0.510047    0.978631    0.389888    11.00000   -1.20000
AFIX   0
C27   1    0.413238    0.920005    0.336843    11.00000    0.03153    0.06160 =
         0.04846   -0.01469    0.01176   -0.00138
C28   1    0.329440    1.105841    0.165363    11.00000    0.04343    0.04862 =
         0.05188   -0.00525    0.01969   -0.01228
AFIX  13
H28   2    0.283775    1.059488    0.165722    11.00000   -1.20000
AFIX   0
C29   1    0.350512    1.012255    0.109555    11.00000    0.07538    0.09533 =
         0.05335   -0.01278    0.00460   -0.00154
AFIX  23
H29A  2    0.327066    1.070516    0.068120    11.00000   -1.20000
H29B  2    0.400296    1.027140    0.116949    11.00000   -1.20000
AFIX   0
C30   1    0.334233    0.822936    0.103526    11.00000    0.09958    0.07494 =
         0.06732   -0.01002    0.01720    0.02403
AFIX 137
H30A  2    0.284599    0.807040    0.091943    11.00000   -1.20000
H30B  2    0.355557    0.764628    0.144884    11.00000   -1.20000
H30C  2    0.351765    0.771790    0.069759    11.00000   -1.20000
AFIX   0
C31   1    0.322660    1.302907    0.154132    11.00000    0.06701    0.05044 =
         0.06982    0.00139    0.01225   -0.01798
AFIX  23
H31A  2    0.321003    1.360258    0.194835    11.00000   -1.20000
H31B  2    0.363947    1.346091    0.143682    11.00000   -1.20000
AFIX   0
C32   1    0.260790    1.357066    0.100936    11.00000    0.07715    0.05298 =
         0.10021    0.00862    0.01685   -0.00711
AFIX 137
H32A  2    0.219555    1.313818    0.110467    11.00000   -1.20000
H32B  2    0.263399    1.307571    0.059775    11.00000   -1.20000
H32C  2    0.259026    1.485168    0.097837    11.00000   -1.20000
AFIX   0
C33   1    0.399642    0.792719    0.386050    11.00000    0.04565    0.08501 =
         0.05346    0.00075    0.01182   -0.00262
AFIX  13
H33   2    0.350564    0.757226    0.369915    11.00000   -1.20000
AFIX   0
C34   1    0.444841    0.618829    0.387648    11.00000    0.04851    0.10345 =
         0.11336    0.03622    0.01989    0.01790
AFIX  23
H34A  2    0.444617    0.591685    0.342691    11.00000   -1.20000
H34B  2    0.492592    0.645970    0.412303    11.00000   -1.20000
AFIX   0
C35   1    0.424658    0.465846    0.414661    11.00000    0.13638    0.10839 =
         0.18089    0.02884    0.05877    0.04494
AFIX 137
H35A  2    0.380023    0.426768    0.387293    11.00000   -1.20000
H35B  2    0.421506    0.491899    0.458216    11.00000   -1.20000
H35C  2    0.458495    0.373137    0.417144    11.00000   -1.20000
AFIX   0
C36   1    0.410432    0.868554    0.452138    11.00000    0.06501    0.12184 =
         0.05498    0.00147    0.00873   -0.01480
AFIX  23
H36A  2    0.457676    0.914184    0.467717    11.00000   -1.20000
H36B  2    0.405661    0.774059    0.481992    11.00000   -1.20000
AFIX   0
C37   1    0.361434    1.013776    0.454645    11.00000    0.09644    0.08947 =
         0.08837   -0.02933    0.01228    0.00744
AFIX 137
H37A  2    0.314428    0.971203    0.437694    11.00000   -1.20000
H37B  2    0.368664    1.112526    0.428313    11.00000   -1.20000
H37C  2    0.369305    1.052164    0.499560    11.00000   -1.20000
AFIX   0
HKLF 4
 
REM  SNDN67
REM R1 =  0.0448 for    4779 Fo > 4sig(Fo)  and  0.0608 for all    5921 data
REM    351 parameters refined using      0 restraints
 
END  
     
WGHT      0.0500      3.3800 

REM Highest difference peak  0.631,  deepest hole -0.331,  1-sigma level  0.057
Q1    1   0.2849  1.1744  0.2250  11.00000  0.05    0.63
Q2    1   0.4406  0.7210  0.4286  11.00000  0.05    0.57
Q3    1   0.3855  0.9401  0.0944  11.00000  0.05    0.55
Q4    1   0.4386  0.4886  0.3567  11.00000  0.05    0.48
Q5    1   0.3936  0.9135  0.3856  11.00000  0.05    0.42
;
_shelx_res_checksum              97994
_chemical_name_systematic        '[Se(IPent)]'
_exptl_crystal_recrystallization_method 
'Re-crystallisation from solvent: acetone'
####################################################################### 
# 
# This file contains crystal structure data downloaded from the 
# Cambridge Structural Database (CSD) hosted by the Cambridge 
# Crystallographic Data Centre (CCDC).
# 
# Full information about CCDC data access policies and citation 
# guidelines are available at http://www.ccdc.cam.ac.uk/access/V1 
# 
# Audit and citation data items may have been added by the CCDC. 
# Please retain this information to preserve the provenance of 
# this file and to allow appropriate attribution of the data. 
# 
#######################################################################

data_[Se(IPrCl)]
_database_code_depnum_ccdc_archive 'CCDC 1024813'
_audit_update_record             
;
2014-09-17 deposited with the CCDC.
2015-01-02 downloaded from the CCDC.
;

# start Validation Reply Form
_vrf_PLAT601_SeIPrCl             
;
PROBLEM: Structure Contains Solvent Accessible VOIDS of .        210 Ang3  
RESPONSE: No chemically sensible solvent models could be made of electron
  density in these void spaces.
;

#==============================================================================
# CHEMICAL DATA

_chemical_formula_sum            'C27 H34 Cl2 N2 Se'
_chemical_formula_moiety         'C27 H34 Cl2 N2 Se'
_chemical_formula_weight         536.44
_chemical_melting_point          ?

#==============================================================================
# CRYSTAL DATA
_space_group_crystal_system      monoclinic
_space_group_name_H-M_alt        'I 1 2/a 1'
_space_group_name_Hall           '-I 2ya'
_space_group_IT_number           15
loop_
_symmetry_equiv_pos_site_id
_space_group_symop_operation_xyz
1 +X,+Y,+Z
2 1/2-X,+Y,-Z
3 -X,-Y,-Z
4 1/2+X,-Y,+Z
5 1/2+X,1/2+Y,1/2+Z
6 -X,1/2+Y,1/2-Z
7 1/2-X,1/2-Y,1/2-Z
8 +X,1/2-Y,1/2+Z
#------------------------------------------------------------------------------
_cell_length_a                   17.366(3)
_cell_length_b                   9.4565(13)
_cell_length_c                   21.295(3)
_cell_angle_alpha                90.0000
_cell_angle_beta                 109.080(3)
_cell_angle_gamma                90.0000
_cell_volume                     3305.0(8)
_cell_formula_units_Z            4
_cell_measurement_reflns_used    5160
_cell_measurement_theta_min      2.02
_cell_measurement_theta_max      25.35
_cell_measurement_temperature    173
#------------------------------------------------------------------------------
_exptl_crystal_description       prism
_exptl_crystal_colour            colorless
_exptl_crystal_size_max          0.150
_exptl_crystal_size_mid          0.110
_exptl_crystal_size_min          0.090
_exptl_crystal_density_diffrn    1.078
_exptl_crystal_density_meas      ?
_exptl_crystal_density_method    'not measured'
_exptl_crystal_F_000             1112.00
_exptl_absorpt_coefficient_mu    1.312
_exptl_absorpt_correction_type   multi-scan
_exptl_absorpt_process_details   'REQAB (Rigaku, 1998)'
_exptl_absorpt_correction_T_min  0.725
_exptl_absorpt_correction_T_max  0.889

#==============================================================================
# EXPERIMENTAL DATA

_diffrn_ambient_temperature      173
_diffrn_radiation_type           'Mo K\a'
_diffrn_radiation_wavelength     0.71075
_diffrn_measurement_device_type  'Rigaku XtaLAB P200'
_diffrn_measurement_method       \w
_diffrn_detector_area_resol_mean 5.811
_diffrn_reflns_number            19230
_diffrn_reflns_av_R_equivalents  0.0525
_diffrn_reflns_theta_max         25.398
_diffrn_reflns_theta_min         2.380
_diffrn_reflns_theta_full        25.242
_diffrn_measured_fraction_theta_max 0.995
_diffrn_measured_fraction_theta_full 0.996
_diffrn_reflns_Laue_measured_fraction_max 0.995
_diffrn_reflns_Laue_measured_fraction_full 0.996
_diffrn_reflns_point_group_measured_fraction_max 0.995
_diffrn_reflns_point_group_measured_fraction_full 0.996
_diffrn_reflns_limit_h_min       -20
_diffrn_reflns_limit_h_max       20
_diffrn_reflns_limit_k_min       -11
_diffrn_reflns_limit_k_max       11
_diffrn_reflns_limit_l_min       -25
_diffrn_reflns_limit_l_max       25
_diffrn_standards_number         0
_diffrn_standards_interval_count .
_diffrn_standards_decay_%        ?

#==============================================================================
# REFINEMENT DATA

_refine_special_details          
;
    Refinement was performed using all reflections. The weighted 
    R-factor (wR) and goodness of fit (S) are based on F^2^.
    R-factor (gt) are based on F. The threshold expression of
    F^2^ > 2.0 sigma(F^2^) is used only for calculating R-factor (gt).
;
_reflns_number_total             3026
_reflns_number_gt                2677
_reflns_threshold_expression     F^2^>2.0\s(F^2^)
_refine_ls_structure_factor_coef Fsqd
_refine_ls_R_factor_all          0.0662
_refine_ls_R_factor_gt           0.0612
_refine_ls_wR_factor_ref         0.2293
_refine_ls_wR_factor_gt          0.2240
_refine_ls_number_restraints     0
_refine_ls_hydrogen_treatment    constr
_refine_ls_number_reflns         3026
_refine_ls_number_parameters     151
_refine_ls_goodness_of_fit_ref   1.208
_refine_ls_weighting_scheme      calc
_refine_ls_weighting_details     
'w = 1/[\s^2^(Fo^2^)+(0.1423P)^2^+5.5523P] where P=(Fo^2^+2Fc^2^)/3'
_atom_sites_solution_hydrogens   geom
_atom_sites_solution_primary     direct
_atom_sites_solution_secondary   difmap
_refine_ls_shift/su_max          0.001
_refine_diff_density_max         2.49
_refine_diff_density_min         -0.45
_refine_ls_extinction_method     none
_refine_ls_extinction_coef       ?

loop_
_atom_type_symbol
_atom_type_description
_atom_type_scat_dispersion_real
_atom_type_scat_dispersion_imag
_atom_type_scat_source
C C 0.0033 0.0016
;
International Tables for Crystallography
(Vol. C, Tables 4.2.6.8 and 6.1.1.4)
;
H H 0.0000 0.0000
;
International Tables for Crystallography
(Vol. C, Table 6.1.1.4)
;
Cl Cl 0.1484 0.1585
;
International Tables for Crystallography
(Vol. C, Tables 4.2.6.8 and 6.1.1.4)
;
N N 0.0061 0.0033
;
International Tables for Crystallography
(Vol. C, Tables 4.2.6.8 and 6.1.1.4)
;
Se Se -0.0929 2.2259
;
International Tables for Crystallography
(Vol. C, Tables 4.2.6.8 and 6.1.1.4)
;

#==============================================================================
# ATOMIC COORDINATES AND THERMAL PARAMETERS

loop_
_atom_site_label
_atom_site_type_symbol
_atom_site_fract_x
_atom_site_fract_y
_atom_site_fract_z
_atom_site_U_iso_or_equiv
_atom_site_adp_type
_atom_site_occupancy
_atom_site_site_symmetry_multiplicity
_atom_site_calc_flag
_atom_site_refinement_flags
_atom_site_disorder_assembly
_atom_site_disorder_group
Se1 Se 0.75 0.50449(6) 0.5 0.0364(3) Uani 1 4 d . . .
Cl1 Cl 0.64530(7) 1.06180(12) 0.49063(7) 0.0432(4) Uani 1 8 d . . .
N2 N 0.6853(2) 0.7851(4) 0.49354(18) 0.0269(7) Uani 1 8 d . . .
C1 C 0.75 0.6981(6) 0.5 0.0271(12) Uani 1 4 d . . .
C3 C 0.7104(3) 0.9255(4) 0.4960(2) 0.0302(9) Uani 1 8 d . . .
C4 C 0.6032(3) 0.7397(5) 0.4858(2) 0.0269(9) Uani 1 8 d . . .
C5 C 0.5780(3) 0.7402(5) 0.5414(2) 0.0306(9) Uani 1 8 d . . .
C6 C 0.4987(3) 0.6970(5) 0.5328(3) 0.0373(11) Uani 1 8 d . . .
C7 C 0.4472(3) 0.6582(5) 0.4705(3) 0.0394(11) Uani 1 8 d . . .
C8 C 0.4733(3) 0.6618(5) 0.4162(3) 0.0380(11) Uani 1 8 d . . .
C9 C 0.5531(3) 0.7015(5) 0.4226(2) 0.0321(10) Uani 1 8 d . . .
C10 C 0.6347(3) 0.7849(6) 0.6098(2) 0.0413(12) Uani 1 8 d . . .
C11 C 0.5929(5) 0.8907(8) 0.6427(4) 0.070(2) Uani 1 8 d . . .
C12 C 0.6649(5) 0.6559(8) 0.6541(3) 0.0669(19) Uani 1 8 d . . .
C13 C 0.5819(3) 0.7030(6) 0.3627(2) 0.0403(11) Uani 1 8 d . . .
C14 C 0.5448(5) 0.8262(8) 0.3167(3) 0.070(2) Uani 1 8 d . . .
C15 C 0.5619(6) 0.5639(8) 0.3242(4) 0.069(2) Uani 1 8 d . . .
H6 H 0.47963 0.69423 0.56981 0.0448 Uiso 1 8 calc R . .
H7 H 0.39321 0.62857 0.46524 0.0473 Uiso 1 8 calc R . .
H8 H 0.4367 0.63699 0.37369 0.0456 Uiso 1 8 calc R . .
H10 H 0.68315 0.83269 0.60373 0.0496 Uiso 1 8 calc R . .
H11A H 0.56755 0.96589 0.61109 0.0842 Uiso 1 8 calc R . .
H11B H 0.63347 0.9319 0.68194 0.0842 Uiso 1 8 calc R . .
H11C H 0.55107 0.84181 0.6562 0.0842 Uiso 1 8 calc R . .
H12A H 0.69094 0.58955 0.63186 0.0803 Uiso 1 8 calc R . .
H12B H 0.61875 0.60939 0.66236 0.0803 Uiso 1 8 calc R . .
H12C H 0.70454 0.68579 0.6964 0.0803 Uiso 1 8 calc R . .
H13 H 0.64248 0.71498 0.37884 0.0483 Uiso 1 8 calc R . .
H14A H 0.5608 0.8203 0.27674 0.0836 Uiso 1 8 calc R . .
H14B H 0.56432 0.91557 0.33973 0.0836 Uiso 1 8 calc R . .
H14C H 0.48525 0.82212 0.3041 0.0836 Uiso 1 8 calc R . .
H15A H 0.59151 0.55925 0.29218 0.0834 Uiso 1 8 calc R . .
H15B H 0.50323 0.55893 0.30056 0.0834 Uiso 1 8 calc R . .
H15C H 0.5783 0.48446 0.3553 0.0834 Uiso 1 8 calc R . .


loop_
_atom_site_aniso_label
_atom_site_aniso_U_11
_atom_site_aniso_U_22
_atom_site_aniso_U_33
_atom_site_aniso_U_12
_atom_site_aniso_U_13
_atom_site_aniso_U_23
Se1 0.0278(4) 0.0243(4) 0.0620(5) 0.0000 0.0211(4) 0.0000
Cl1 0.0383(7) 0.0288(6) 0.0639(8) 0.0098(5) 0.0187(6) 0.0013(5)
N2 0.0236(16) 0.0254(18) 0.0337(19) 0.0003(14) 0.0124(14) 0.0000(15)
C1 0.020(3) 0.030(3) 0.032(3) 0.0000 0.010(2) 0.0000
C3 0.031(2) 0.025(2) 0.036(2) 0.0008(18) 0.0121(19) -0.0004(18)
C4 0.019(2) 0.026(2) 0.037(2) 0.0023(16) 0.0105(17) 0.0001(17)
C5 0.029(2) 0.027(2) 0.039(2) 0.0033(17) 0.0150(19) -0.0006(18)
C6 0.036(2) 0.031(2) 0.055(3) 0.005(2) 0.028(2) 0.004(2)
C7 0.023(2) 0.032(2) 0.065(3) 0.0018(18) 0.017(2) 0.001(2)
C8 0.026(2) 0.035(2) 0.047(3) -0.0003(19) 0.003(2) -0.000(2)
C9 0.029(2) 0.030(2) 0.038(2) 0.0029(18) 0.0112(19) 0.0006(19)
C10 0.049(3) 0.045(3) 0.035(2) -0.005(2) 0.020(2) -0.007(2)
C11 0.088(5) 0.072(4) 0.060(4) 0.001(4) 0.037(4) -0.027(3)
C12 0.081(5) 0.061(4) 0.043(3) 0.002(4) -0.002(3) -0.000(3)
C13 0.041(3) 0.047(3) 0.032(2) 0.001(2) 0.012(2) 0.000(2)
C14 0.089(5) 0.069(4) 0.058(4) 0.015(4) 0.034(4) 0.024(3)
C15 0.104(6) 0.061(4) 0.057(4) -0.012(4) 0.044(4) -0.019(3)

#==============================================================================
_computing_data_collection       'CrystalClear-SM Expert 2.1 b29 (Rigaku, 2013)'
_computing_cell_refinement       'CrystalClear-SM Expert 2.1 b29'
_computing_data_reduction        'CrystalClear-SM Expert 2.1 b29'
_computing_structure_solution    'DIRDIF99-PATTY (Gould, et al., 1999)'
_computing_structure_refinement  'SHELXL2013 (Sheldrick, 2008)'
_computing_publication_material  'CrystalStructure 4.1 (Rigaku, 2014)'
_computing_molecular_graphics    'CrystalStructure 4.1'

#==============================================================================
# MOLECULAR GEOMETRY

_geom_special_details            
;
    ENTER SPECIAL DETAILS OF THE MOLECULAR GEOMETRY
;

loop_
_geom_bond_atom_site_label_1
_geom_bond_atom_site_label_2
_geom_bond_distance
_geom_bond_publ_flag
_geom_bond_site_symmetry_1
_geom_bond_site_symmetry_2
Se1 C1 1.831(6) yes . .
Cl1 C3 1.693(5) yes . .
N2 C1 1.362(5) yes . .
N2 C3 1.393(5) yes . .
N2 C4 1.446(6) yes . .
C3 C3 1.331(7) yes . 2_656
C4 C5 1.391(8) yes . .
C4 C9 1.390(6) yes . .
C5 C6 1.391(7) yes . .
C5 C10 1.527(6) yes . .
C6 C7 1.385(7) yes . .
C7 C8 1.373(9) yes . .
C8 C9 1.398(7) yes . .
C9 C13 1.515(8) yes . .
C10 C11 1.533(11) yes . .
C10 C12 1.526(9) yes . .
C13 C14 1.523(9) yes . .
C13 C15 1.528(9) yes . .
C6 H6 0.950 no . .
C7 H7 0.950 no . .
C8 H8 0.950 no . .
C10 H10 1.000 no . .
C11 H11A 0.980 no . .
C11 H11B 0.980 no . .
C11 H11C 0.980 no . .
C12 H12A 0.980 no . .
C12 H12B 0.980 no . .
C12 H12C 0.980 no . .
C13 H13 1.000 no . .
C14 H14A 0.980 no . .
C14 H14B 0.980 no . .
C14 H14C 0.980 no . .
C15 H15A 0.980 no . .
C15 H15B 0.980 no . .
C15 H15C 0.980 no . .

loop_
_geom_angle_atom_site_label_1
_geom_angle_atom_site_label_2
_geom_angle_atom_site_label_3
_geom_angle
_geom_angle_publ_flag
_geom_angle_site_symmetry_1
_geom_angle_site_symmetry_2
_geom_angle_site_symmetry_3
C1 N2 C3 109.6(4) yes . . .
C1 N2 C4 125.6(4) yes . . .
C3 N2 C4 124.8(4) yes . . .
Se1 C1 N2 127.1(2) yes . . .
Se1 C1 N2 127.1(2) yes . . 2_656
N2 C1 N2 105.7(4) yes . . 2_656
Cl1 C3 N2 122.0(4) yes . . .
Cl1 C3 C3 130.4(4) yes . . 2_656
N2 C3 C3 107.6(4) yes . . 2_656
N2 C4 C5 118.3(4) yes . . .
N2 C4 C9 118.0(5) yes . . .
C5 C4 C9 123.6(4) yes . . .
C4 C5 C6 117.4(4) yes . . .
C4 C5 C10 122.0(4) yes . . .
C6 C5 C10 120.6(5) yes . . .
C5 C6 C7 120.4(6) yes . . .
C6 C7 C8 120.8(5) yes . . .
C7 C8 C9 120.9(4) yes . . .
C4 C9 C8 116.8(5) yes . . .
C4 C9 C13 122.5(4) yes . . .
C8 C9 C13 120.7(4) yes . . .
C5 C10 C11 111.2(5) yes . . .
C5 C10 C12 110.6(4) yes . . .
C11 C10 C12 111.0(5) yes . . .
C9 C13 C14 111.1(5) yes . . .
C9 C13 C15 111.3(5) yes . . .
C14 C13 C15 109.9(5) yes . . .
C5 C6 H6 119.814 no . . .
C7 C6 H6 119.809 no . . .
C6 C7 H7 119.588 no . . .
C8 C7 H7 119.583 no . . .
C7 C8 H8 119.545 no . . .
C9 C8 H8 119.532 no . . .
C5 C10 H10 107.945 no . . .
C11 C10 H10 107.935 no . . .
C12 C10 H10 107.946 no . . .
C10 C11 H11A 109.463 no . . .
C10 C11 H11B 109.477 no . . .
C10 C11 H11C 109.471 no . . .
H11A C11 H11B 109.473 no . . .
H11A C11 H11C 109.467 no . . .
H11B C11 H11C 109.476 no . . .
C10 C12 H12A 109.469 no . . .
C10 C12 H12B 109.472 no . . .
C10 C12 H12C 109.466 no . . .
H12A C12 H12B 109.477 no . . .
H12A C12 H12C 109.466 no . . .
H12B C12 H12C 109.477 no . . .
C9 C13 H13 108.131 no . . .
C14 C13 H13 108.143 no . . .
C15 C13 H13 108.137 no . . .
C13 C14 H14A 109.472 no . . .
C13 C14 H14B 109.464 no . . .
C13 C14 H14C 109.472 no . . .
H14A C14 H14B 109.471 no . . .
H14A C14 H14C 109.481 no . . .
H14B C14 H14C 109.469 no . . .
C13 C15 H15A 109.462 no . . .
C13 C15 H15B 109.478 no . . .
C13 C15 H15C 109.476 no . . .
H15A C15 H15B 109.465 no . . .
H15A C15 H15C 109.468 no . . .
H15B C15 H15C 109.478 no . . .

loop_
_geom_torsion_atom_site_label_1
_geom_torsion_atom_site_label_2
_geom_torsion_atom_site_label_3
_geom_torsion_atom_site_label_4
_geom_torsion
_geom_torsion_publ_flag
_geom_torsion_site_symmetry_1
_geom_torsion_site_symmetry_2
_geom_torsion_site_symmetry_3
_geom_torsion_site_symmetry_4
C1 N2 C3 Cl1 -179.1(3) no . . . .
C1 N2 C3 C3 -0.0(5) no . . . 2_656
C3 N2 C1 Se1 -180.0(2) no . . . .
C3 N2 C1 N2 0.0(3) no . . . 2_656
C1 N2 C4 C5 99.5(4) no . . . .
C1 N2 C4 C9 -82.2(4) no . . . .
C4 N2 C1 Se1 0.4(5) no . . . .
C4 N2 C1 N2 -179.6(3) no . . . 2_656
C3 N2 C4 C5 -80.0(5) no . . . .
C3 N2 C4 C9 98.3(5) no . . . .
C4 N2 C3 Cl1 0.5(6) no . . . .
C4 N2 C3 C3 179.5(4) no . . . 2_656
Cl1 C3 C3 Cl1 -2.1(8) no . . 2_656 2_656
Cl1 C3 C3 N2 179.0(4) no . . 2_656 2_656
N2 C3 C3 Cl1 179.0(4) no . . 2_656 2_656
N2 C3 C3 N2 0.0(5) no . . 2_656 2_656
N2 C4 C5 C6 179.6(3) no . . . .
N2 C4 C5 C10 -1.0(6) no . . . .
N2 C4 C9 C8 -178.3(3) no . . . .
N2 C4 C9 C13 1.3(6) no . . . .
C5 C4 C9 C8 -0.1(6) no . . . .
C5 C4 C9 C13 179.5(4) no . . . .
C9 C4 C5 C6 1.4(6) no . . . .
C9 C4 C5 C10 -179.1(4) no . . . .
C4 C5 C6 C7 -1.2(6) no . . . .
C4 C5 C10 C11 131.8(4) no . . . .
C4 C5 C10 C12 -104.3(5) no . . . .
C6 C5 C10 C11 -48.7(6) no . . . .
C6 C5 C10 C12 75.1(6) no . . . .
C10 C5 C6 C7 179.3(4) no . . . .
C5 C6 C7 C8 -0.2(7) no . . . .
C6 C7 C8 C9 1.6(7) no . . . .
C7 C8 C9 C4 -1.4(7) no . . . .
C7 C8 C9 C13 179.0(4) no . . . .
C4 C9 C13 C14 -107.0(5) no . . . .
C4 C9 C13 C15 130.2(4) no . . . .
C8 C9 C13 C14 72.6(5) no . . . .
C8 C9 C13 C15 -50.2(6) no . . . .

loop_
_geom_contact_atom_site_label_1
_geom_contact_atom_site_label_2
_geom_contact_distance
_geom_contact_publ_flag
_geom_contact_site_symmetry_1
_geom_contact_site_symmetry_2
Se1 C4 3.321(4) no . .
Se1 C4 3.321(4) no . 2_656
Cl1 Cl1 3.5263(19) no . 2_656
Cl1 C4 3.126(4) no . .
Cl1 C5 3.551(5) no . .
N2 C4 3.578(6) no . 2_656
N2 C10 2.886(7) no . .
N2 C13 2.884(6) no . .
C1 C3 2.251(7) no . 2_656
C1 C4 2.498(5) no . 2_656
C1 C5 3.402(5) no . .
C1 C5 3.402(5) no . 2_656
C1 C9 3.275(4) no . .
C1 C9 3.275(4) no . 2_656
C1 C13 3.390(4) no . .
C1 C13 3.390(4) no . 2_656
C3 C4 3.591(6) no . 2_656
C3 C5 3.276(7) no . .
C3 C9 3.405(6) no . .
C3 C10 3.383(8) no . .
C4 C7 2.732(7) no . .
C4 C12 3.480(8) no . .
C4 C14 3.503(8) no . .
C5 C8 2.792(6) no . .
C6 C9 2.802(8) no . .
C6 C11 3.002(9) no . .
C6 C12 3.207(8) no . .
C8 C14 3.188(11) no . .
C8 C15 3.005(11) no . .
Cl1 C6 3.299(5) no . 3_676
Cl1 C7 3.339(5) no . 3_676
C6 Cl1 3.299(5) no . 3_676
C6 C7 3.495(7) no . 3_666
C6 C8 3.548(7) no . 3_666
C7 Cl1 3.339(5) no . 3_676
C7 C6 3.495(7) no . 3_666
C7 C7 3.519(7) no . 3_666
C8 C6 3.548(7) no . 3_666
Se1 H12A 3.3862 no . .
Se1 H12A 3.3862 no . 2_656
Se1 H13 3.3100 no . .
Se1 H13 3.3100 no . 2_656
Se1 H15C 3.5235 no . .
Se1 H15C 3.5235 no . 2_656
Cl1 H10 3.1451 no . .
Cl1 H11A 3.3898 no . .
Cl1 H14B 3.3558 no . .
N2 H10 2.4018 no . .
N2 H10 3.5780 no . 2_656
N2 H12A 3.4521 no . .
N2 H13 2.4023 no . .
N2 H13 3.3843 no . 2_656
N2 H14B 3.4882 no . .
C1 H10 3.0860 no . .
C1 H10 3.0860 no . 2_656
C1 H12A 3.4458 no . .
C1 H12A 3.4458 no . 2_656
C1 H13 2.6494 no . .
C1 H13 2.6494 no . 2_656
C3 H10 2.6385 no . .
C3 H10 3.3573 no . 2_656
C3 H13 3.1074 no . .
C3 H14B 3.4642 no . .
C4 H6 3.2412 no . .
C4 H8 3.2388 no . .
C4 H10 2.5944 no . .
C4 H12A 3.3039 no . .
C4 H13 2.5922 no . .
C4 H14B 3.3943 no . .
C4 H15C 3.5979 no . .
C5 H7 3.2626 no . .
C5 H11A 2.6394 no . .
C5 H11B 3.3593 no . .
C5 H11C 2.8047 no . .
C5 H12A 2.6674 no . .
C5 H12B 2.7338 no . .
C5 H12C 3.3532 no . .
C6 H8 3.2517 no . .
C6 H10 3.3208 no . .
C6 H11A 3.0613 no . .
C6 H11C 2.8367 no . .
C6 H12A 3.4682 no . .
C6 H12B 2.9815 no . .
C8 H6 3.2518 no . .
C8 H13 3.3228 no . .
C8 H14B 3.5479 no . .
C8 H14C 2.8916 no . .
C8 H15B 2.8487 no . .
C8 H15C 3.0597 no . .
C9 H7 3.2649 no . .
C9 H14A 3.3462 no . .
C9 H14B 2.7336 no . .
C9 H14C 2.6668 no . .
C9 H15A 3.3435 no . .
C9 H15B 2.8019 no . .
C9 H15C 2.6209 no . .
C10 H6 2.6862 no . .
C11 H6 2.7815 no . .
C11 H12A 3.3639 no . .
C11 H12B 2.7070 no . .
C11 H12C 2.7143 no . .
C12 H6 3.1516 no . .
C12 H11A 3.3588 no . .
C12 H11B 2.7707 no . .
C12 H11C 2.6577 no . .
C13 H8 2.6820 no . .
C14 H8 3.1121 no . .
C14 H15A 2.7538 no . .
C14 H15B 2.6202 no . .
C14 H15C 3.3387 no . .
C15 H8 2.7955 no . .
C15 H14A 2.6244 no . .
C15 H14B 3.3404 no . .
C15 H14C 2.7469 no . .
H6 H7 2.3263 no . .
H6 H11A 2.9709 no . .
H6 H11C 2.3193 no . .
H6 H12B 2.6929 no . .
H7 H8 2.3109 no . .
H8 H14C 2.6055 no . .
H8 H15B 2.3412 no . .
H8 H15C 2.9850 no . .
H10 H11A 2.4181 no . .
H10 H11B 2.3104 no . .
H10 H11C 2.8623 no . .
H10 H12A 2.3687 no . .
H10 H12B 2.8603 no . .
H10 H12C 2.3416 no . .
H10 H13 3.1324 no . 2_656
H11A H12B 3.5656 no . .
H11B H12B 3.0775 no . .
H11B H12C 2.6050 no . .
H11C H12A 3.5612 no . .
H11C H12B 2.4756 no . .
H11C H12C 2.9191 no . .
H12A H13 3.2029 no . 2_656
H12C H13 3.5333 no . 2_656
H13 H14A 2.3906 no . .
H13 H14B 2.3227 no . .
H13 H14C 2.8590 no . .
H13 H15A 2.3000 no . .
H13 H15B 2.8581 no . .
H13 H15C 2.4249 no . .
H14A H15A 2.5243 no . .
H14A H15B 2.7744 no . .
H14A H15C 3.5560 no . .
H14B H15A 3.5937 no . .
H14B H15B 3.5520 no . .
H14C H15A 3.1552 no . .
H14C H15B 2.5126 no . .
H14C H15C 3.5838 no . .
Se1 H7 3.0854 no . 3_666
Se1 H7 3.0854 no . 4_565
Cl1 H6 3.1402 no . 3_676
Cl1 H7 3.2116 no . 3_676
C5 H7 3.5323 no . 3_666
C6 H7 3.5996 no . 3_666
C6 H15C 3.5352 no . 3_666
C7 H12A 3.5461 no . 3_666
C8 H6 3.4544 no . 3_666
C8 H12A 3.5955 no . 3_666
C8 H12B 3.1912 no . 3_666
C11 H14B 3.4091 no . 3_676
C11 H14C 3.3923 no . 3_676
C11 H15A 3.2255 no . 8_565
C12 H8 3.2330 no . 3_666
C12 H12C 3.5778 no . 7_666
C14 H11A 3.4631 no . 3_676
C14 H15A 3.4993 no . 6_655
C14 H15B 3.2269 no . 6_655
C15 H6 3.5549 no . 3_666
C15 H14A 3.3882 no . 6_645
C15 H14C 3.4505 no . 6_645
H6 Cl1 3.1402 no . 3_676
H6 C8 3.4544 no . 3_666
H6 C15 3.5549 no . 3_666
H6 H8 3.4966 no . 3_666
H6 H15B 3.5921 no . 3_666
H6 H15C 2.7313 no . 3_666
H7 Se1 3.0854 no . 3_666
H7 Cl1 3.2116 no . 3_676
H7 C5 3.5323 no . 3_666
H7 C6 3.5996 no . 3_666
H7 H12A 2.9479 no . 3_666
H7 H12B 3.4816 no . 3_666
H8 C12 3.2330 no . 3_666
H8 H6 3.4966 no . 3_666
H8 H12A 3.0570 no . 3_666
H8 H12B 2.5420 no . 3_666
H11A C14 3.4631 no . 3_676
H11A H14B 3.0275 no . 3_676
H11A H14C 3.0338 no . 3_676
H11B H12C 3.3316 no . 7_666
H11B H14C 3.1860 no . 3_676
H11B H15A 2.6772 no . 8_565
H11C H14A 2.9469 no . 8_565
H11C H14B 3.0660 no . 3_676
H11C H14C 3.4002 no . 3_676
H11C H15A 2.9025 no . 8_565
H11C H15B 3.5625 no . 8_565
H12A C7 3.5461 no . 3_666
H12A C8 3.5955 no . 3_666
H12A H7 2.9479 no . 3_666
H12A H8 3.0570 no . 3_666
H12B C8 3.1912 no . 3_666
H12B H7 3.4816 no . 3_666
H12B H8 2.5420 no . 3_666
H12B H14A 2.9984 no . 8_565
H12B H15B 2.9560 no . 3_666
H12B H15C 3.4348 no . 3_666
H12C C12 3.5778 no . 7_666
H12C H11B 3.3316 no . 7_666
H12C H12C 2.6120 no . 7_666
H12C H14A 3.4574 no . 8_565
H14A C15 3.3882 no . 6_655
H14A H11C 2.9469 no . 8_564
H14A H12B 2.9984 no . 8_564
H14A H12C 3.4574 no . 8_564
H14A H15A 3.4232 no . 6_655
H14A H15B 2.8003 no . 6_655
H14A H15C 3.4221 no . 6_655
H14B C11 3.4091 no . 3_676
H14B H11A 3.0275 no . 3_676
H14B H11C 3.0660 no . 3_676
H14B H15A 3.4771 no . 6_655
H14B H15B 3.1381 no . 6_655
H14C C11 3.3923 no . 3_676
H14C C15 3.4505 no . 6_655
H14C H11A 3.0338 no . 3_676
H14C H11B 3.1860 no . 3_676
H14C H11C 3.4002 no . 3_676
H14C H15A 3.0368 no . 6_655
H14C H15B 3.2115 no . 6_655
H14C H15C 3.5564 no . 6_655
H15A C11 3.2255 no . 8_564
H15A C14 3.4993 no . 6_645
H15A H11B 2.6772 no . 8_564
H15A H11C 2.9025 no . 8_564
H15A H14A 3.4232 no . 6_645
H15A H14B 3.4771 no . 6_645
H15A H14C 3.0368 no . 6_645
H15B C14 3.2269 no . 6_645
H15B H6 3.5921 no . 3_666
H15B H11C 3.5625 no . 8_564
H15B H12B 2.9560 no . 3_666
H15B H14A 2.8003 no . 6_645
H15B H14B 3.1381 no . 6_645
H15B H14C 3.2115 no . 6_645
H15C C6 3.5352 no . 3_666
H15C H6 2.7313 no . 3_666
H15C H12B 3.4348 no . 3_666
H15C H14A 3.4221 no . 6_645
H15C H14C 3.5564 no . 6_645

#==============================================================================

#==============================================================================
# Additional structures and associated data_? identifiers
# should be added at this point if there is more than one 
# structure analysis in the CIF.


_shelx_res_file                  
;
TITL SDN63
CELL  0.71075 17.36620 9.45650 21.29520 90.00000 109.08000 90.00000
ZERR  4 0.00258 0.00126 0.00290 0.00000 0.00290 0.00000
LATT 2
SYMM .50-X,    +Y,    -Z
SFAC C H CL N SE
UNIT 108 136 8 8 4
L.S. 5
FMAP 2
PLAN 5
BOND $H
CONF
LIST 4
TEMP -100.0
ACTA
SIZE 0.090 0.110 0.150
WGHT    0.142300    5.552300
BASF   0.42162
FVAR      12.48644
SE1   5    0.750000    0.504489    0.500000    10.50000    0.02781    0.02427 =
         0.06196    0.00000    0.02110    0.00000
CL1   3    0.645298    1.061798    0.490631    11.00000    0.03832    0.02883 =
         0.06388    0.00126    0.01871    0.00981
N2    4    0.685338    0.785069    0.493539    11.00000    0.02364    0.02539 =
         0.03374    0.00002    0.01238    0.00033
C1    1    0.750000    0.698093    0.500000    10.50000    0.01972    0.03003 =
         0.03234    0.00000    0.00960    0.00000
C3    1    0.710357    0.925462    0.496033    11.00000    0.03106    0.02485 =
         0.03552   -0.00036    0.01206    0.00082
C4    1    0.603220    0.739675    0.485770    11.00000    0.01897    0.02586 =
         0.03684    0.00013    0.01051    0.00233
C5    1    0.578035    0.740207    0.541405    11.00000    0.02856    0.02736 =
         0.03871   -0.00055    0.01495    0.00334
C6    1    0.498665    0.697049    0.532773    11.00000    0.03569    0.03105 =
         0.05498    0.00407    0.02803    0.00523
AFIX  43
H6    2    0.479629    0.694234    0.569810    11.00000   -1.20000
AFIX   0
C7    1    0.447233    0.658153    0.470479    11.00000    0.02299    0.03215 =
         0.06465    0.00126    0.01656    0.00178
AFIX  43
H7    2    0.393207    0.628572    0.465238    11.00000   -1.20000
AFIX   0
C8    1    0.473342    0.661805    0.416186    11.00000    0.02557    0.03511 =
         0.04693   -0.00039    0.00319   -0.00026
AFIX  43
H8    2    0.436697    0.636988    0.373690    11.00000   -1.20000
AFIX   0
C9    1    0.553096    0.701537    0.422585    11.00000    0.02861    0.02993 =
         0.03810    0.00063    0.01124    0.00293
C10   1    0.634740    0.784852    0.609845    11.00000    0.04895    0.04542 =
         0.03452   -0.00664    0.02041   -0.00487
AFIX  13
H10   2    0.683154    0.832687    0.603733    11.00000   -1.20000
AFIX   0
C11   1    0.592935    0.890660    0.642739    11.00000    0.08848    0.07183 =
         0.05983   -0.02668    0.03729    0.00128
AFIX 137
H11A  2    0.567547    0.965892    0.611094    11.00000   -1.20000
H11B  2    0.633470    0.931899    0.681943    11.00000   -1.20000
H11C  2    0.551071    0.841810    0.656201    11.00000   -1.20000
AFIX   0
C12   1    0.664941    0.655864    0.654069    11.00000    0.08111    0.06066 =
         0.04252   -0.00029   -0.00231    0.00169
AFIX 137
H12A  2    0.690937    0.589553    0.631857    11.00000   -1.20000
H12B  2    0.618748    0.609387    0.662358    11.00000   -1.20000
H12C  2    0.704539    0.685785    0.696404    11.00000   -1.20000
AFIX   0
C13   1    0.581946    0.702976    0.362691    11.00000    0.04136    0.04743 =
         0.03219    0.00044    0.01231    0.00061
AFIX  13
H13   2    0.642482    0.714984    0.378841    11.00000   -1.20000
AFIX   0
C14   1    0.544761    0.826234    0.316714    11.00000    0.08945    0.06917 =
         0.05763    0.02406    0.03408    0.01503
AFIX 137
H14A  2    0.560799    0.820299    0.276739    11.00000   -1.20000
H14B  2    0.564319    0.915568    0.339729    11.00000   -1.20000
H14C  2    0.485246    0.822124    0.304098    11.00000   -1.20000
AFIX   0
C15   1    0.561953    0.563941    0.324240    11.00000    0.10434    0.06083 =
         0.05651   -0.01869    0.04434   -0.01219
AFIX 137
H15A  2    0.591507    0.559246    0.292184    11.00000   -1.20000
H15B  2    0.503226    0.558930    0.300563    11.00000   -1.20000
H15C  2    0.578302    0.484458    0.355305    11.00000   -1.20000
AFIX   0
HKLF 5
 
REM  SDN63
REM R1 =  0.0612 for    2677 Fo > 4sig(Fo)  and  0.0662 for all    3026 data
REM    151 parameters refined using      0 restraints
 
END  
     
WGHT      0.1423      5.5523 

REM Highest difference peak  2.485,  deepest hole -0.453,  1-sigma level  0.182
Q1    1   0.2500  0.7500  0.2500  10.50000  0.05    2.49
Q2    1   0.6937  1.1833  0.3412  11.00000  0.05    2.12
Q3    1   0.2376  0.7440  0.3111  11.00000  0.05    1.42
Q4    1   0.2939  0.6785  0.2170  11.00000  0.05    1.23
Q5    1   0.5674  0.6944  0.3926  11.00000  0.05    0.41
;
_shelx_res_checksum              96892
_chemical_name_systematic        '[Se(IPrCl)]'
_exptl_crystal_recrystallization_method 
'Re-crystallisation from solvent: acetone, pentane'
####################################################################### 
# 
# This file contains crystal structure data downloaded from the 
# Cambridge Structural Database (CSD) hosted by the Cambridge 
# Crystallographic Data Centre (CCDC).
# 
# Full information about CCDC data access policies and citation 
# guidelines are available at http://www.ccdc.cam.ac.uk/access/V1 
# 
# Audit and citation data items may have been added by the CCDC. 
# Please retain this information to preserve the provenance of 
# this file and to allow appropriate attribution of the data. 
# 
#######################################################################

data_[Se(SImes)]
_database_code_depnum_ccdc_archive 'CCDC 1024814'
_audit_update_record             
;
2014-09-17 deposited with the CCDC.
2015-01-02 downloaded from the CCDC.
;

#==============================================================================
# CHEMICAL DATA

_chemical_formula_sum            'C21 H26 N2 Se'
_chemical_formula_moiety         'C21 H26 N2 Se'
_chemical_formula_weight         385.41
_chemical_melting_point          ?

#==============================================================================
# CRYSTAL DATA
_space_group_crystal_system      orthorhombic
_space_group_name_H-M_alt        'P b c n'
_space_group_name_Hall           '-P 2n 2ab'
_space_group_IT_number           60
loop_
_symmetry_equiv_pos_site_id
_space_group_symop_operation_xyz
1 +X,+Y,+Z
2 1/2-X,1/2+Y,+Z
3 +X,-Y,1/2+Z
4 1/2-X,1/2-Y,1/2+Z
5 -X,-Y,-Z
6 1/2+X,1/2-Y,-Z
7 -X,+Y,1/2-Z
8 1/2+X,1/2+Y,1/2-Z
#------------------------------------------------------------------------------
_cell_length_a                   15.9194(19)
_cell_length_b                   7.4418(7)
_cell_length_c                   16.1915(19)
_cell_angle_alpha                90.0000
_cell_angle_beta                 90.0000
_cell_angle_gamma                90.0000
_cell_volume                     1918.2(4)
_cell_formula_units_Z            4
_cell_measurement_reflns_used    4776
_cell_measurement_theta_min      2.52
_cell_measurement_theta_max      25.35
_cell_measurement_temperature    173
#------------------------------------------------------------------------------
_exptl_crystal_description       chip
_exptl_crystal_colour            colorless
_exptl_crystal_size_max          0.120
_exptl_crystal_size_mid          0.080
_exptl_crystal_size_min          0.060
_exptl_crystal_density_diffrn    1.334
_exptl_crystal_density_meas      ?
_exptl_crystal_density_method    'not measured'
_exptl_crystal_F_000             800.00
_exptl_absorpt_coefficient_mu    1.962
_exptl_absorpt_correction_type   multi-scan
_exptl_absorpt_process_details   'REQAB (Rigaku, 1998)'
_exptl_absorpt_correction_T_min  0.822
_exptl_absorpt_correction_T_max  0.889

#==============================================================================
# EXPERIMENTAL DATA

_diffrn_ambient_temperature      173
_diffrn_radiation_type           'Mo K\a'
_diffrn_radiation_wavelength     0.71075
_diffrn_measurement_device_type  'Rigaku XtaLAB P200'
_diffrn_measurement_method       \w
_diffrn_detector_area_resol_mean 5.811
_diffrn_reflns_number            21695
_diffrn_reflns_av_R_equivalents  0.0308
_diffrn_reflns_theta_max         25.384
_diffrn_reflns_theta_min         2.516
_diffrn_reflns_theta_full        25.242
_diffrn_measured_fraction_theta_max 0.999
_diffrn_measured_fraction_theta_full 0.999
_diffrn_reflns_Laue_measured_fraction_max 0.999
_diffrn_reflns_Laue_measured_fraction_full 0.999
_diffrn_reflns_point_group_measured_fraction_max 0.999
_diffrn_reflns_point_group_measured_fraction_full 0.999
_diffrn_reflns_limit_h_min       -19
_diffrn_reflns_limit_h_max       19
_diffrn_reflns_limit_k_min       -8
_diffrn_reflns_limit_k_max       8
_diffrn_reflns_limit_l_min       -19
_diffrn_reflns_limit_l_max       19
_diffrn_standards_number         0
_diffrn_standards_interval_count .
_diffrn_standards_decay_%        ?

#==============================================================================
# REFINEMENT DATA

_refine_special_details          
;
    Refinement was performed using all reflections. The weighted 
    R-factor (wR) and goodness of fit (S) are based on F^2^.
    R-factor (gt) are based on F. The threshold expression of
    F^2^ > 2.0 sigma(F^2^) is used only for calculating R-factor (gt).
;
_reflns_number_total             1762
_reflns_number_gt                1480
_reflns_threshold_expression     F^2^>2.0\s(F^2^)
_refine_ls_structure_factor_coef Fsqd
_refine_ls_R_factor_all          0.0295
_refine_ls_R_factor_gt           0.0239
_refine_ls_wR_factor_ref         0.0715
_refine_ls_wR_factor_gt          0.0688
_refine_ls_number_restraints     0
_refine_ls_hydrogen_treatment    constr
_refine_ls_number_reflns         1762
_refine_ls_number_parameters     113
_refine_ls_goodness_of_fit_ref   1.093
_refine_ls_weighting_scheme      calc
_refine_ls_weighting_details     
'w = 1/[\s^2^(Fo^2^)+(0.0356P)^2^+0.8647P] where P=(Fo^2^+2Fc^2^)/3'
_atom_sites_solution_hydrogens   geom
_atom_sites_solution_primary     direct
_atom_sites_solution_secondary   difmap
_refine_ls_shift/su_max          0.001
_refine_diff_density_max         0.21
_refine_diff_density_min         -0.36
_refine_ls_extinction_method     none
_refine_ls_extinction_coef       ?

loop_
_atom_type_symbol
_atom_type_description
_atom_type_scat_dispersion_real
_atom_type_scat_dispersion_imag
_atom_type_scat_source
C C 0.0033 0.0016
;
International Tables for Crystallography
(Vol. C, Tables 4.2.6.8 and 6.1.1.4)
;
H H 0.0000 0.0000
;
International Tables for Crystallography
(Vol. C, Table 6.1.1.4)
;
N N 0.0061 0.0033
;
International Tables for Crystallography
(Vol. C, Tables 4.2.6.8 and 6.1.1.4)
;
Se Se -0.0929 2.2259
;
International Tables for Crystallography
(Vol. C, Tables 4.2.6.8 and 6.1.1.4)
;

#==============================================================================
# ATOMIC COORDINATES AND THERMAL PARAMETERS

loop_
_atom_site_label
_atom_site_type_symbol
_atom_site_fract_x
_atom_site_fract_y
_atom_site_fract_z
_atom_site_U_iso_or_equiv
_atom_site_adp_type
_atom_site_occupancy
_atom_site_site_symmetry_multiplicity
_atom_site_calc_flag
_atom_site_refinement_flags
_atom_site_disorder_assembly
_atom_site_disorder_group
Se1 Se 0.5 0.99672(3) 0.75 0.03178(12) Uani 1 4 d . . .
N2 N 0.46430(10) 0.64595(19) 0.69237(9) 0.0314(3) Uani 1 8 d . . .
C1 C 0.5 0.7510(3) 0.75 0.0257(5) Uani 1 4 d . . .
C3 C 0.48162(16) 0.4551(3) 0.70655(14) 0.0445(5) Uani 1 8 d . . .
C4 C 0.42243(11) 0.7087(2) 0.61935(10) 0.0277(4) Uani 1 8 d . . .
C5 C 0.33545(12) 0.7274(3) 0.62146(10) 0.0340(4) Uani 1 8 d . . .
C6 C 0.29487(12) 0.7856(3) 0.55063(12) 0.0380(5) Uani 1 8 d . . .
C7 C 0.33899(12) 0.8258(3) 0.47891(11) 0.0336(4) Uani 1 8 d . . .
C8 C 0.42563(12) 0.8064(2) 0.47922(11) 0.0296(4) Uani 1 8 d . . .
C9 C 0.46871(11) 0.7455(2) 0.54843(10) 0.0276(4) Uani 1 8 d . . .
C10 C 0.28648(14) 0.6906(4) 0.69945(13) 0.0514(6) Uani 1 8 d . . .
C11 C 0.29358(14) 0.8904(3) 0.40283(13) 0.0486(6) Uani 1 8 d . . .
C12 C 0.56264(12) 0.7210(3) 0.54588(13) 0.0383(4) Uani 1 8 d . . .
H3A H 0.52246 0.40801 0.66584 0.0534 Uiso 1 8 calc R . .
H3B H 0.42951 0.38277 0.70385 0.0534 Uiso 1 8 calc R . .
H6 H 0.2355 0.79833 0.55111 0.0456 Uiso 1 8 calc R . .
H8 H 0.4564 0.83561 0.43077 0.0356 Uiso 1 8 calc R . .
H10A H 0.29923 0.78337 0.74054 0.0617 Uiso 1 8 calc R . .
H10B H 0.3022 0.57252 0.72133 0.0617 Uiso 1 8 calc R . .
H10C H 0.22621 0.69204 0.68712 0.0617 Uiso 1 8 calc R . .
H11A H 0.26293 0.79005 0.37781 0.0583 Uiso 1 8 calc R . .
H11B H 0.33439 0.93787 0.3631 0.0583 Uiso 1 8 calc R . .
H11C H 0.25388 0.98545 0.4181 0.0583 Uiso 1 8 calc R . .
H12A H 0.58566 0.78576 0.49828 0.0460 Uiso 1 8 calc R . .
H12B H 0.57589 0.59289 0.54093 0.0460 Uiso 1 8 calc R . .
H12C H 0.58745 0.76857 0.59678 0.0460 Uiso 1 8 calc R . .


loop_
_atom_site_aniso_label
_atom_site_aniso_U_11
_atom_site_aniso_U_22
_atom_site_aniso_U_33
_atom_site_aniso_U_12
_atom_site_aniso_U_13
_atom_site_aniso_U_23
Se1 0.05039(19) 0.02012(18) 0.02484(17) 0.0000 -0.00179(11) 0.0000
N2 0.0456(9) 0.0230(8) 0.0257(7) -0.0000(7) -0.0104(7) -0.0014(6)
C1 0.0319(13) 0.0236(13) 0.0216(11) 0.0000 0.0003(9) 0.0000
C3 0.0720(15) 0.0231(10) 0.0383(13) -0.0001(10) -0.0190(11) -0.0021(9)
C4 0.0364(10) 0.0248(9) 0.0220(8) -0.0019(7) -0.0060(7) -0.0016(7)
C5 0.0368(10) 0.0390(11) 0.0263(9) -0.0042(8) 0.0018(8) 0.0008(8)
C6 0.0285(9) 0.0488(12) 0.0368(10) -0.0055(8) -0.0047(8) 0.0043(9)
C7 0.0392(10) 0.0345(10) 0.0271(9) -0.0084(8) -0.0081(8) 0.0010(8)
C8 0.0401(10) 0.0268(9) 0.0220(8) -0.0052(8) 0.0020(7) -0.0028(7)
C9 0.0309(9) 0.0230(9) 0.0290(9) -0.0023(7) -0.0016(7) -0.0054(7)
C10 0.0492(12) 0.0675(16) 0.0375(11) 0.0000(11) 0.0123(10) 0.0099(11)
C11 0.0500(12) 0.0579(15) 0.0380(11) -0.0122(10) -0.0179(10) 0.0111(10)
C12 0.0328(10) 0.0349(11) 0.0473(11) 0.0025(8) 0.0016(9) -0.0020(9)

#==============================================================================
_computing_data_collection       'CrystalClear-SM Expert 2.1 b29 (Rigaku, 2013)'
_computing_cell_refinement       'CrystalClear-SM Expert 2.1 b29'
_computing_data_reduction        'CrystalClear-SM Expert 2.1 b29'
_computing_structure_solution    'SHELXS2013 (Sheldrick, 2008)'
_computing_structure_refinement  'SHELXL2013 (Sheldrick, 2008)'
_computing_publication_material  'CrystalStructure 4.1 (Rigaku, 2014)'
_computing_molecular_graphics    'CrystalStructure 4.1'

#==============================================================================
# MOLECULAR GEOMETRY

_geom_special_details            
;
    ENTER SPECIAL DETAILS OF THE MOLECULAR GEOMETRY
;

loop_
_geom_bond_atom_site_label_1
_geom_bond_atom_site_label_2
_geom_bond_distance
_geom_bond_publ_flag
_geom_bond_site_symmetry_1
_geom_bond_site_symmetry_2
Se1 C1 1.829(2) yes . .
N2 C1 1.343(2) yes . .
N2 C3 1.465(3) yes . .
N2 C4 1.435(2) yes . .
C3 C3 1.524(3) yes . 7_656
C4 C5 1.392(3) yes . .
C4 C9 1.391(2) yes . .
C5 C6 1.386(3) yes . .
C5 C10 1.509(3) yes . .
C6 C7 1.390(3) yes . .
C7 C8 1.387(3) yes . .
C7 C11 1.507(3) yes . .
C8 C9 1.390(2) yes . .
C9 C12 1.507(3) yes . .
C3 H3A 0.990 no . .
C3 H3B 0.990 no . .
C6 H6 0.950 no . .
C8 H8 0.950 no . .
C10 H10A 0.980 no . .
C10 H10B 0.980 no . .
C10 H10C 0.980 no . .
C11 H11A 0.980 no . .
C11 H11B 0.980 no . .
C11 H11C 0.980 no . .
C12 H12A 0.980 no . .
C12 H12B 0.980 no . .
C12 H12C 0.980 no . .

loop_
_geom_angle_atom_site_label_1
_geom_angle_atom_site_label_2
_geom_angle_atom_site_label_3
_geom_angle
_geom_angle_publ_flag
_geom_angle_site_symmetry_1
_geom_angle_site_symmetry_2
_geom_angle_site_symmetry_3
C1 N2 C3 112.07(16) yes . . .
C1 N2 C4 125.38(15) yes . . .
C3 N2 C4 122.15(15) yes . . .
Se1 C1 N2 125.58(10) yes . . .
Se1 C1 N2 125.58(10) yes . . 7_656
N2 C1 N2 108.83(18) yes . . 7_656
N2 C3 C3 102.53(17) yes . . 7_656
N2 C4 C5 118.30(15) yes . . .
N2 C4 C9 119.86(16) yes . . .
C5 C4 C9 121.83(15) yes . . .
C4 C5 C6 118.33(16) yes . . .
C4 C5 C10 121.09(16) yes . . .
C6 C5 C10 120.56(18) yes . . .
C5 C6 C7 121.55(18) yes . . .
C6 C7 C8 118.51(17) yes . . .
C6 C7 C11 120.62(18) yes . . .
C8 C7 C11 120.88(17) yes . . .
C7 C8 C9 121.84(17) yes . . .
C4 C9 C8 117.92(16) yes . . .
C4 C9 C12 121.62(16) yes . . .
C8 C9 C12 120.46(16) yes . . .
N2 C3 H3A 111.260 no . . .
N2 C3 H3B 111.263 no . . .
C3 C3 H3A 111.258 no 7_656 . .
C3 C3 H3B 111.259 no 7_656 . .
H3A C3 H3B 109.167 no . . .
C5 C6 H6 119.226 no . . .
C7 C6 H6 119.224 no . . .
C7 C8 H8 119.081 no . . .
C9 C8 H8 119.075 no . . .
C5 C10 H10A 109.468 no . . .
C5 C10 H10B 109.468 no . . .
C5 C10 H10C 109.469 no . . .
H10A C10 H10B 109.473 no . . .
H10A C10 H10C 109.471 no . . .
H10B C10 H10C 109.478 no . . .
C7 C11 H11A 109.469 no . . .
C7 C11 H11B 109.480 no . . .
C7 C11 H11C 109.476 no . . .
H11A C11 H11B 109.466 no . . .
H11A C11 H11C 109.463 no . . .
H11B C11 H11C 109.473 no . . .
C9 C12 H12A 109.469 no . . .
C9 C12 H12B 109.471 no . . .
C9 C12 H12C 109.470 no . . .
H12A C12 H12B 109.480 no . . .
H12A C12 H12C 109.470 no . . .
H12B C12 H12C 109.468 no . . .

loop_
_geom_torsion_atom_site_label_1
_geom_torsion_atom_site_label_2
_geom_torsion_atom_site_label_3
_geom_torsion_atom_site_label_4
_geom_torsion
_geom_torsion_publ_flag
_geom_torsion_site_symmetry_1
_geom_torsion_site_symmetry_2
_geom_torsion_site_symmetry_3
_geom_torsion_site_symmetry_4
C1 N2 C3 C3 11.88(19) no . . . 7_656
C3 N2 C1 Se1 175.10(11) no . . . .
C3 N2 C1 N2 -4.90(15) no . . . 7_656
C1 N2 C4 C5 -95.69(18) no . . . .
C1 N2 C4 C9 85.67(19) no . . . .
C4 N2 C1 Se1 2.24(19) no . . . .
C4 N2 C1 N2 -177.76(13) no . . . 7_656
C3 N2 C4 C5 92.1(2) no . . . .
C3 N2 C4 C9 -86.5(2) no . . . .
C4 N2 C3 C3 -175.00(14) no . . . 7_656
N2 C3 C3 N2 -13.4(2) no . . 7_656 7_656
N2 C4 C5 C6 -179.11(13) no . . . .
N2 C4 C5 C10 2.7(2) no . . . .
N2 C4 C9 C8 -179.85(13) no . . . .
N2 C4 C9 C12 0.0(2) no . . . .
C5 C4 C9 C8 1.6(2) no . . . .
C5 C4 C9 C12 -178.58(15) no . . . .
C9 C4 C5 C6 -0.5(3) no . . . .
C9 C4 C5 C10 -178.73(14) no . . . .
C4 C5 C6 C7 -0.3(3) no . . . .
C10 C5 C6 C7 177.91(17) no . . . .
C5 C6 C7 C8 0.0(3) no . . . .
C5 C6 C7 C11 -179.46(16) no . . . .
C6 C7 C8 C9 1.1(3) no . . . .
C11 C7 C8 C9 -179.41(16) no . . . .
C7 C8 C9 C4 -1.9(3) no . . . .
C7 C8 C9 C12 178.27(15) no . . . .

loop_
_geom_contact_atom_site_label_1
_geom_contact_atom_site_label_2
_geom_contact_distance
_geom_contact_publ_flag
_geom_contact_site_symmetry_1
_geom_contact_site_symmetry_2
Se1 C4 3.2546(17) no . .
Se1 C4 3.2546(17) no . 7_656
N2 C4 3.573(2) no . 7_656
N2 C10 2.853(3) no . .
N2 C12 2.896(3) no . .
C1 C3 2.330(3) no . 7_656
C1 C4 2.4696(17) no . 7_656
C1 C5 3.3503(18) no . .
C1 C5 3.3503(18) no . 7_656
C1 C9 3.3018(17) no . .
C1 C9 3.3018(17) no . 7_656
C1 C10 3.525(2) no . .
C1 C10 3.525(2) no . 7_656
C1 C12 3.459(2) no . .
C1 C12 3.459(2) no . 7_656
C3 C5 3.379(3) no . .
C3 C9 3.357(3) no . .
C3 C10 3.569(3) no . .
C3 C12 3.514(3) no . .
C4 C7 2.774(2) no . .
C5 C8 2.777(3) no . .
C6 C9 2.784(3) no . .
Se1 C3 3.495(2) no . 1_565
Se1 C3 3.495(2) no . 7_666
C3 Se1 3.495(2) no . 1_545
C8 C12 3.545(3) no . 5_676
C10 C11 3.582(3) no . 4_565
C11 C10 3.582(3) no . 4_564
C12 C8 3.545(3) no . 5_676
Se1 H10A 3.5721 no . .
Se1 H10A 3.5721 no . 7_656
Se1 H12C 3.3129 no . .
Se1 H12C 3.3129 no . 7_656
N2 H3A 2.9070 no . 7_656
N2 H3B 3.0850 no . 7_656
N2 H10A 2.9257 no . .
N2 H10B 2.6791 no . .
N2 H12B 3.0536 no . .
N2 H12C 2.6593 no . .
C1 H3A 2.9154 no . .
C1 H3A 2.9154 no . 7_656
C1 H3B 3.0540 no . .
C1 H3B 3.0540 no . 7_656
C1 H10A 3.2089 no . .
C1 H10A 3.2089 no . 7_656
C1 H10B 3.4489 no . .
C1 H10B 3.4489 no . 7_656
C1 H12C 2.8478 no . .
C1 H12C 2.8478 no . 7_656
C3 H10B 2.9965 no . .
C3 H12B 3.2395 no . .
C3 H12C 3.3821 no . .
C4 H3A 2.8480 no . .
C4 H3B 2.7874 no . .
C4 H6 3.2436 no . .
C4 H8 3.2414 no . .
C4 H10A 2.8294 no . .
C4 H10B 2.7235 no . .
C4 H10C 3.3132 no . .
C4 H12A 3.3051 no . .
C4 H12B 2.8851 no . .
C4 H12C 2.6894 no . .
C5 H3B 3.2556 no . .
C6 H8 3.2430 no . .
C6 H10A 3.0758 no . .
C6 H10B 3.1886 no . .
C6 H10C 2.5619 no . .
C6 H11A 2.8442 no . .
C6 H11B 3.3014 no . .
C6 H11C 2.6912 no . .
C8 H6 3.2434 no . .
C8 H11A 3.0691 no . .
C8 H11B 2.5694 no . .
C8 H11C 3.1984 no . .
C8 H12A 2.5708 no . .
C8 H12B 3.0406 no . .
C8 H12C 3.2154 no . .
C9 H3A 3.2640 no . .
C10 H3B 3.2307 no . .
C10 H6 2.6590 no . .
C11 H6 2.6625 no . .
C11 H8 2.6626 no . .
C12 H3A 3.0997 no . .
C12 H8 2.6573 no . .
H3A H3A 2.8176 no . 7_656
H3A H3B 2.2520 no . 7_656
H3A H10B 3.5535 no . 7_656
H3A H12B 2.5898 no . .
H3A H12C 3.0855 no . .
H3B H3B 2.6964 no . 7_656
H3B H10B 2.4863 no . .
H6 H10A 3.2325 no . .
H6 H10B 3.3982 no . .
H6 H10C 2.3446 no . .
H6 H11A 2.8404 no . .
H6 H11B 3.5810 no . .
H6 H11C 2.5812 no . .
H8 H11A 3.2150 no . .
H8 H11B 2.3563 no . .
H8 H11C 3.4175 no . .
H8 H12A 2.3594 no . .
H8 H12B 3.1721 no . .
H8 H12C 3.4389 no . .
H10A H12C 3.1945 no . 7_656
Se1 H3A 3.3694 no . 1_565
Se1 H3A 3.3694 no . 7_666
Se1 H3B 3.1735 no . 1_565
Se1 H3B 3.1735 no . 7_666
Se1 H8 3.2566 no . 3_575
Se1 H8 3.2566 no . 5_676
Se1 H11B 3.2467 no . 3_575
Se1 H11B 3.2467 no . 5_676
C3 H8 3.2555 no . 5_666
C4 H12B 3.4314 no . 5_666
C5 H6 3.5733 no . 2_545
C6 H11C 3.1932 no . 2_545
C6 H12A 3.4643 no . 6_466
C7 H11C 3.0936 no . 2_545
C7 H12A 3.1514 no . 5_676
C7 H12B 3.4129 no . 5_666
C7 H12C 3.4620 no . 5_676
C8 H3A 2.9573 no . 5_666
C8 H8 3.5704 no . 5_676
C8 H12A 3.0620 no . 5_676
C8 H12B 2.9895 no . 5_666
C8 H12C 3.4002 no . 5_676
C9 H8 3.3545 no . 5_676
C9 H12B 2.9898 no . 5_666
C10 H10A 3.3895 no . 2_545
C10 H10B 3.1932 no . 2_555
C10 H11A 2.9966 no . 4_565
C10 H11B 3.4114 no . 4_565
C11 H10A 3.5784 no . 3_574
C11 H10A 3.2804 no . 4_564
C11 H10B 3.3222 no . 4_564
C11 H10C 3.5602 no . 4_564
C11 H11A 3.1331 no . 2_555
C11 H11C 3.1170 no . 2_545
C11 H12A 3.4736 no . 5_676
C11 H12B 3.5853 no . 6_466
C11 H12C 3.1664 no . 5_676
C11 H12C 3.4883 no . 6_466
C12 H6 3.1717 no . 6_566
C12 H8 3.3347 no . 5_676
C12 H11A 3.4205 no . 6_566
C12 H11B 3.3619 no . 5_676
C12 H11C 3.4598 no . 6_566
C12 H12B 3.5067 no . 5_666
H3A Se1 3.3694 no . 1_545
H3A C8 2.9573 no . 5_666
H3A H8 2.4181 no . 5_666
H3A H11B 3.4696 no . 5_666
H3A H12A 3.4790 no . 5_666
H3B Se1 3.1735 no . 1_545
H3B H8 3.2697 no . 5_666
H3B H10C 2.8694 no . 2_545
H3B H12A 3.5132 no . 5_666
H6 C5 3.5733 no . 2_555
H6 C12 3.1717 no . 6_466
H6 H10B 3.4814 no . 2_555
H6 H11C 3.1762 no . 2_545
H6 H12A 2.5925 no . 6_466
H6 H12B 3.0549 no . 6_466
H6 H12C 3.3966 no . 6_466
H8 Se1 3.2566 no . 3_574
H8 C3 3.2555 no . 5_666
H8 C8 3.5704 no . 5_676
H8 C9 3.3545 no . 5_676
H8 C12 3.3347 no . 5_676
H8 H3A 2.4181 no . 5_666
H8 H3B 3.2697 no . 5_666
H8 H8 3.5971 no . 5_676
H8 H12A 3.1157 no . 5_676
H8 H12B 3.2623 no . 5_666
H8 H12C 3.0599 no . 5_676
H10A C10 3.3895 no . 2_555
H10A C11 3.5784 no . 3_575
H10A C11 3.2804 no . 4_565
H10A H10B 2.7082 no . 2_555
H10A H10C 3.1877 no . 2_555
H10A H11A 2.4935 no . 4_565
H10A H11B 2.9248 no . 3_575
H10A H11B 3.3427 no . 4_565
H10A H11C 3.4273 no . 3_575
H10B C10 3.1932 no . 2_545
H10B C11 3.3222 no . 4_565
H10B H6 3.4814 no . 2_545
H10B H10A 2.7082 no . 2_545
H10B H10C 2.9204 no . 2_545
H10B H11A 2.9224 no . 4_565
H10B H11B 3.1628 no . 4_565
H10B H11C 3.3367 no . 4_565
H10C C11 3.5602 no . 4_565
H10C H3B 2.8694 no . 2_555
H10C H10A 3.1877 no . 2_545
H10C H10B 2.9204 no . 2_555
H10C H11A 3.0953 no . 4_565
H10C H11B 3.1598 no . 4_565
H11A C10 2.9966 no . 4_564
H11A C11 3.1331 no . 2_545
H11A C12 3.4205 no . 6_466
H11A H10A 2.4935 no . 4_564
H11A H10B 2.9224 no . 4_564
H11A H10C 3.0953 no . 4_564
H11A H11B 3.0538 no . 2_545
H11A H11C 2.3739 no . 2_545
H11A H12A 3.5082 no . 6_466
H11A H12B 3.3699 no . 6_466
H11A H12C 2.8572 no . 6_466
H11B Se1 3.2467 no . 3_574
H11B C10 3.4114 no . 4_564
H11B C12 3.3619 no . 5_676
H11B H3A 3.4696 no . 5_666
H11B H10A 2.9248 no . 3_574
H11B H10A 3.3427 no . 4_564
H11B H10B 3.1628 no . 4_564
H11B H10C 3.1598 no . 4_564
H11B H11A 3.0538 no . 2_555
H11B H12A 3.2996 no . 5_676
H11B H12C 2.5967 no . 5_676
H11C C6 3.1932 no . 2_555
H11C C7 3.0936 no . 2_555
H11C C11 3.1170 no . 2_555
H11C C12 3.4598 no . 6_466
H11C H6 3.1762 no . 2_555
H11C H10A 3.4273 no . 3_574
H11C H10B 3.3367 no . 4_564
H11C H11A 2.3739 no . 2_555
H11C H12A 3.3552 no . 5_676
H11C H12B 2.9679 no . 6_466
H11C H12C 3.1288 no . 5_676
H11C H12C 3.2636 no . 6_466
H12A C6 3.4643 no . 6_566
H12A C7 3.1514 no . 5_676
H12A C8 3.0620 no . 5_676
H12A C11 3.4736 no . 5_676
H12A H3A 3.4790 no . 5_666
H12A H3B 3.5132 no . 5_666
H12A H6 2.5925 no . 6_566
H12A H8 3.1157 no . 5_676
H12A H11A 3.5082 no . 6_566
H12A H11B 3.2996 no . 5_676
H12A H11C 3.3552 no . 5_676
H12B C4 3.4314 no . 5_666
H12B C7 3.4129 no . 5_666
H12B C8 2.9895 no . 5_666
H12B C9 2.9898 no . 5_666
H12B C11 3.5853 no . 6_566
H12B C12 3.5067 no . 5_666
H12B H6 3.0549 no . 6_566
H12B H8 3.2623 no . 5_666
H12B H11A 3.3699 no . 6_566
H12B H11C 2.9679 no . 6_566
H12B H12B 3.0833 no . 5_666
H12C C7 3.4620 no . 5_676
H12C C8 3.4002 no . 5_676
H12C C11 3.1664 no . 5_676
H12C C11 3.4883 no . 6_566
H12C H6 3.3966 no . 6_566
H12C H8 3.0599 no . 5_676
H12C H11A 2.8572 no . 6_566
H12C H11B 2.5967 no . 5_676
H12C H11C 3.1288 no . 5_676
H12C H11C 3.2636 no . 6_566

#==============================================================================

#==============================================================================
# Additional structures and associated data_? identifiers
# should be added at this point if there is more than one 
# structure analysis in the CIF.


_shelx_res_file                  
;
TITL SNDN52
CELL  0.71075 15.91940 7.44180 16.19150 90.00000 90.00000 90.00000
ZERR  4 0.00192 0.00068 0.00187 0.00000 0.00000 0.00000
LATT 1
SYMM .50-X, .50+Y,    +Z
SYMM    +X,    -Y, .50+Z
SYMM .50-X, .50-Y, .50+Z
SFAC C H N SE
UNIT 84 104 8 4
L.S. 5
FMAP 2
PLAN 5
WPDB -2
HTAB
BOND $H
CONF
LIST 4
TEMP -100.0
ACTA
SIZE 0.060 0.080 0.120
WGHT    0.035600    0.864700
FVAR       0.67306
SE1   4    0.500000    0.996719    0.750000    10.50000    0.05039    0.02012 =
         0.02484    0.00000   -0.00179    0.00000
N2    3    0.464296    0.645950    0.692365    11.00000    0.04558    0.02304 =
         0.02569   -0.00139   -0.01039   -0.00001
C1    1    0.500000    0.750953    0.750000    10.50000    0.03185    0.02359 =
         0.02161    0.00000    0.00034    0.00000
C3    1    0.481619    0.455121    0.706550    11.00000    0.07200    0.02313 =
         0.03830   -0.00207   -0.01899   -0.00011
AFIX  23
H3A   2    0.522458    0.408008    0.665839    11.00000   -1.20000
H3B   2    0.429505    0.382768    0.703850    11.00000   -1.20000
AFIX   0
C4    1    0.422426    0.708751    0.619348    11.00000    0.03644    0.02476 =
         0.02198   -0.00157   -0.00599   -0.00187
C5    1    0.335446    0.727391    0.621459    11.00000    0.03684    0.03896 =
         0.02634    0.00081    0.00182   -0.00424
C6    1    0.294874    0.785599    0.550629    11.00000    0.02848    0.04876 =
         0.03681    0.00425   -0.00472   -0.00549
AFIX  43
H6    2    0.235498    0.798326    0.551107    11.00000   -1.20000
AFIX   0
C7    1    0.338991    0.825797    0.478910    11.00000    0.03922    0.03446 =
         0.02714    0.00098   -0.00813   -0.00836
C8    1    0.425635    0.806416    0.479224    11.00000    0.04013    0.02680 =
         0.02198   -0.00276    0.00200   -0.00516
AFIX  43
H8    2    0.456402    0.835607    0.430775    11.00000   -1.20000
AFIX   0
C9    1    0.468713    0.745488    0.548427    11.00000    0.03089    0.02299 =
         0.02901   -0.00536   -0.00162   -0.00228
C10   1    0.286481    0.690604    0.699448    11.00000    0.04917    0.06747 =
         0.03751    0.00994    0.01229    0.00000
AFIX 137
H10A  2    0.299231    0.783367    0.740539    11.00000   -1.20000
H10B  2    0.302198    0.572516    0.721330    11.00000   -1.20000
H10C  2    0.226214    0.692039    0.687124    11.00000   -1.20000
AFIX   0
C11   1    0.293575    0.890445    0.402828    11.00000    0.04999    0.05786 =
         0.03799    0.01105   -0.01785   -0.01223
AFIX 137
H11A  2    0.262927    0.790046    0.377807    11.00000   -1.20000
H11B  2    0.334389    0.937871    0.363105    11.00000   -1.20000
H11C  2    0.253879    0.985453    0.418103    11.00000   -1.20000
AFIX   0
C12   1    0.562637    0.721039    0.545882    11.00000    0.03281    0.03487 =
         0.04734   -0.00196    0.00162    0.00246
AFIX 137
H12A  2    0.585663    0.785756    0.498278    11.00000   -1.20000
H12B  2    0.575888    0.592890    0.540927    11.00000   -1.20000
H12C  2    0.587447    0.768571    0.596784    11.00000   -1.20000
AFIX   0
HKLF 4
 
REM  SNDN52
REM R1 =  0.0239 for    1480 Fo > 4sig(Fo)  and  0.0295 for all    1762 data
REM    113 parameters refined using      0 restraints
 
END  
     
WGHT      0.0356      0.8648 

REM No hydrogen bonds found for HTAB generation

REM Highest difference peak  0.213,  deepest hole -0.362,  1-sigma level  0.045
Q1    1   0.5052  0.7421  0.5501  11.00000  0.05    0.21
Q2    1   0.5000  0.8519  0.7500  10.50000  0.05    0.21
Q3    1   0.3184  0.8315  0.3618  11.00000  0.05    0.21
Q4    1   0.2378  0.8658  0.4027  11.00000  0.05    0.20
Q5    1   0.4421  0.6858  0.5785  11.00000  0.05    0.19
;
_shelx_res_checksum              3703
_chemical_name_systematic        '[Se(SIMes)]'
_exptl_crystal_recrystallization_method 
'Re-crystallisation from solvent: chloroform, pentane'
####################################################################### 
# 
# This file contains crystal structure data downloaded from the 
# Cambridge Structural Database (CSD) hosted by the Cambridge 
# Crystallographic Data Centre (CCDC).
# 
# Full information about CCDC data access policies and citation 
# guidelines are available at http://www.ccdc.cam.ac.uk/access/V1 
# 
# Audit and citation data items may have been added by the CCDC. 
# Please retain this information to preserve the provenance of 
# this file and to allow appropriate attribution of the data. 
# 
#######################################################################

data_[Se(Tr2)]
_database_code_depnum_ccdc_archive 'CCDC 1024815'
_audit_update_record             
;
2014-09-17 deposited with the CCDC.
2015-01-02 downloaded from the CCDC.
;

#==============================================================================
# CHEMICAL DATA

_chemical_formula_sum            'C11 H6 F5 N3 Se'
_chemical_formula_moiety         'C11 H6 F5 N3 Se'
_chemical_formula_weight         354.14
_chemical_melting_point          ?

#==============================================================================
# CRYSTAL DATA
_space_group_crystal_system      monoclinic
_space_group_name_H-M_alt        'P 1 21/c 1'
_space_group_name_Hall           '-P 2ybc'
_space_group_IT_number           14
loop_
_symmetry_equiv_pos_site_id
_space_group_symop_operation_xyz
1 +X,+Y,+Z
2 -X,1/2+Y,1/2-Z
3 -X,-Y,-Z
4 +X,1/2-Y,1/2+Z
#------------------------------------------------------------------------------
_cell_length_a                   9.3746(16)
_cell_length_b                   15.527(3)
_cell_length_c                   8.3524(14)
_cell_angle_alpha                90.0000
_cell_angle_beta                 90.357(5)
_cell_angle_gamma                90.0000
_cell_volume                     1215.7(3)
_cell_formula_units_Z            4
_cell_measurement_reflns_used    2746
_cell_measurement_theta_min      2.17
_cell_measurement_theta_max      25.35
_cell_measurement_temperature    173
#------------------------------------------------------------------------------
_exptl_crystal_description       prism
_exptl_crystal_colour            colorless
_exptl_crystal_size_max          0.210
_exptl_crystal_size_mid          0.120
_exptl_crystal_size_min          0.030
_exptl_crystal_density_diffrn    1.935
_exptl_crystal_density_meas      ?
_exptl_crystal_density_method    'not measured'
_exptl_crystal_F_000             688.00
_exptl_absorpt_coefficient_mu    3.145
_exptl_absorpt_correction_type   multi-scan
_exptl_absorpt_process_details   'REQAB (Rigaku, 1998)'
_exptl_absorpt_correction_T_min  0.621
_exptl_absorpt_correction_T_max  0.910

#==============================================================================
# EXPERIMENTAL DATA

_diffrn_ambient_temperature      173
_diffrn_radiation_type           'Mo K\a'
_diffrn_radiation_wavelength     0.71075
_diffrn_measurement_device_type  'Rigaku XtaLAB P200'
_diffrn_measurement_method       \w
_diffrn_detector_area_resol_mean 5.811
_diffrn_reflns_number            14536
_diffrn_reflns_av_R_equivalents  0.0864
_diffrn_reflns_theta_max         25.407
_diffrn_reflns_theta_min         2.173
_diffrn_reflns_theta_full        25.242
_diffrn_measured_fraction_theta_max 0.994
_diffrn_measured_fraction_theta_full 0.997
_diffrn_reflns_Laue_measured_fraction_max 0.994
_diffrn_reflns_Laue_measured_fraction_full 0.997
_diffrn_reflns_point_group_measured_fraction_max 0.994
_diffrn_reflns_point_group_measured_fraction_full 0.997
_diffrn_reflns_limit_h_min       -11
_diffrn_reflns_limit_h_max       11
_diffrn_reflns_limit_k_min       -18
_diffrn_reflns_limit_k_max       18
_diffrn_reflns_limit_l_min       -10
_diffrn_reflns_limit_l_max       10
_diffrn_standards_number         0
_diffrn_standards_interval_count .
_diffrn_standards_decay_%        ?

#==============================================================================
# REFINEMENT DATA

_refine_special_details          
;
    Refinement was performed using all reflections. The weighted 
    R-factor (wR) and goodness of fit (S) are based on F^2^.
    R-factor (gt) are based on F. The threshold expression of
    F^2^ > 2.0 sigma(F^2^) is used only for calculating R-factor (gt).
;
_reflns_number_total             2221
_reflns_number_gt                1606
_reflns_threshold_expression     F^2^>2.0\s(F^2^)
_refine_ls_structure_factor_coef Fsqd
_refine_ls_R_factor_all          0.0679
_refine_ls_R_factor_gt           0.0480
_refine_ls_wR_factor_ref         0.1182
_refine_ls_wR_factor_gt          0.1104
_refine_ls_number_restraints     0
_refine_ls_hydrogen_treatment    constr
_refine_ls_number_reflns         2221
_refine_ls_number_parameters     181
_refine_ls_goodness_of_fit_ref   0.958
_refine_ls_weighting_scheme      calc
_refine_ls_weighting_details     
'w = 1/[\s^2^(Fo^2^)+(0.0749P)^2^+0.0000P] where P=(Fo^2^+2Fc^2^)/3'
_atom_sites_solution_hydrogens   geom
_atom_sites_solution_primary     direct
_atom_sites_solution_secondary   difmap
_refine_ls_shift/su_max          0.000
_refine_diff_density_max         1.30
_refine_diff_density_min         -0.30
_refine_ls_extinction_method     none
_refine_ls_extinction_coef       ?

loop_
_atom_type_symbol
_atom_type_description
_atom_type_scat_dispersion_real
_atom_type_scat_dispersion_imag
_atom_type_scat_source
C C 0.0033 0.0016
;
International Tables for Crystallography
(Vol. C, Tables 4.2.6.8 and 6.1.1.4)
;
H H 0.0000 0.0000
;
International Tables for Crystallography
(Vol. C, Table 6.1.1.4)
;
F F 0.0171 0.0103
;
International Tables for Crystallography
(Vol. C, Tables 4.2.6.8 and 6.1.1.4)
;
N N 0.0061 0.0033
;
International Tables for Crystallography
(Vol. C, Tables 4.2.6.8 and 6.1.1.4)
;
Se Se -0.0929 2.2259
;
International Tables for Crystallography
(Vol. C, Tables 4.2.6.8 and 6.1.1.4)
;

#==============================================================================
# ATOMIC COORDINATES AND THERMAL PARAMETERS

loop_
_atom_site_label
_atom_site_type_symbol
_atom_site_fract_x
_atom_site_fract_y
_atom_site_fract_z
_atom_site_U_iso_or_equiv
_atom_site_adp_type
_atom_site_occupancy
_atom_site_site_symmetry_multiplicity
_atom_site_calc_flag
_atom_site_refinement_flags
_atom_site_disorder_assembly
_atom_site_disorder_group
Se1 Se 0.03999(5) 0.17604(3) 0.25566(5) 0.0497(2) Uani 1 4 d . . .
F1 F 0.3960(3) -0.00427(16) 0.2066(4) 0.0579(7) Uani 1 4 d . . .
F2 F 0.6213(3) 0.02939(17) 0.4040(3) 0.0576(7) Uani 1 4 d . . .
F3 F 0.7136(3) 0.19326(18) 0.4387(3) 0.0561(7) Uani 1 4 d . . .
F4 F 0.5887(3) 0.32245(16) 0.2748(3) 0.0597(7) Uani 1 4 d . . .
F5 F 0.3622(3) 0.28946(16) 0.0793(3) 0.0508(6) Uani 1 4 d . . .
N2 N 0.2583(4) 0.1242(2) 0.0367(4) 0.0398(8) Uani 1 4 d . . .
N3 N 0.2825(4) 0.0925(2) -0.1173(4) 0.0451(9) Uani 1 4 d . . .
N5 N 0.0544(4) 0.1122(2) -0.0661(4) 0.0364(8) Uani 1 4 d . . .
C1 C 0.1194(5) 0.1363(3) 0.0708(5) 0.0380(9) Uani 1 4 d . . .
C4 C 0.1539(5) 0.0874(3) -0.1739(5) 0.0405(10) Uani 1 4 d . . .
C6 C 0.3758(4) 0.1416(3) 0.1388(5) 0.0386(9) Uani 1 4 d . . .
C7 C 0.4438(5) 0.0758(3) 0.2224(5) 0.0421(10) Uani 1 4 d . . .
C8 C 0.5578(5) 0.0926(3) 0.3227(5) 0.0437(10) Uani 1 4 d . . .
C9 C 0.6059(5) 0.1756(3) 0.3369(5) 0.0427(10) Uani 1 4 d . . .
C10 C 0.5406(5) 0.2420(3) 0.2566(5) 0.0436(10) Uani 1 4 d . . .
C11 C 0.4254(5) 0.2250(3) 0.1574(5) 0.0406(10) Uani 1 4 d . . .
C12 C 0.0843(5) 0.0602(3) -0.3273(5) 0.0496(11) Uani 1 4 d . . .
C13 C -0.0707(5) 0.0881(3) -0.3031(6) 0.0549(13) Uani 1 4 d . . .
C14 C -0.0925(4) 0.1077(3) -0.1245(5) 0.0437(10) Uani 1 4 d . . .
H12A H 0.09143 -0.00284 -0.34297 0.0595 Uiso 1 4 calc R . .
H12B H 0.12718 0.08988 -0.42023 0.0595 Uiso 1 4 calc R . .
H13A H -0.13613 0.04159 -0.33785 0.0659 Uiso 1 4 calc R . .
H13B H -0.09142 0.14007 -0.36787 0.0659 Uiso 1 4 calc R . .
H14A H -0.14299 0.16298 -0.10896 0.0525 Uiso 1 4 calc R . .
H14B H -0.14618 0.06104 -0.07096 0.0525 Uiso 1 4 calc R . .


loop_
_atom_site_aniso_label
_atom_site_aniso_U_11
_atom_site_aniso_U_22
_atom_site_aniso_U_33
_atom_site_aniso_U_12
_atom_site_aniso_U_13
_atom_site_aniso_U_23
Se1 0.0565(4) 0.0543(3) 0.0385(3) 0.0041(2) 0.0028(2) -0.0076(2)
F1 0.0594(16) 0.0400(14) 0.0742(19) -0.0013(12) -0.0134(14) -0.0006(12)
F2 0.0567(16) 0.0606(16) 0.0552(16) 0.0096(13) -0.0144(13) 0.0092(13)
F3 0.0437(14) 0.0767(19) 0.0478(15) -0.0034(13) -0.0133(12) -0.0095(13)
F4 0.0638(17) 0.0478(15) 0.0676(18) -0.0122(13) -0.0084(14) -0.0081(13)
F5 0.0614(16) 0.0471(14) 0.0437(14) 0.0034(12) -0.0064(12) 0.0081(12)
N2 0.038(2) 0.049(2) 0.0324(18) -0.0005(17) -0.0062(15) -0.0063(16)
N3 0.045(2) 0.059(2) 0.031(2) 0.0027(17) -0.0031(16) -0.0106(16)
N5 0.0419(19) 0.0366(18) 0.0308(18) 0.0015(15) -0.0040(15) 0.0001(15)
C1 0.050(3) 0.031(2) 0.033(2) 0.0007(18) -0.0080(19) 0.0010(17)
C4 0.049(3) 0.038(2) 0.034(2) 0.0029(19) -0.006(2) 0.0013(18)
C6 0.037(2) 0.045(2) 0.034(2) 0.0032(19) -0.0025(18) -0.0010(19)
C7 0.042(2) 0.040(2) 0.044(3) -0.0036(19) -0.001(2) -0.0037(19)
C8 0.042(2) 0.054(3) 0.035(2) 0.006(2) -0.0053(19) 0.002(2)
C9 0.035(2) 0.061(3) 0.033(2) 0.002(2) -0.0045(18) -0.008(2)
C10 0.046(3) 0.047(3) 0.038(2) -0.008(2) 0.003(2) -0.004(2)
C11 0.046(3) 0.045(3) 0.031(2) 0.0019(19) 0.0006(19) 0.0010(19)
C12 0.057(3) 0.055(3) 0.037(3) 0.000(2) -0.015(2) -0.005(2)
C13 0.058(3) 0.067(3) 0.040(3) 0.004(2) -0.018(2) -0.006(2)
C14 0.039(2) 0.046(2) 0.047(3) 0.0028(19) -0.0077(19) -0.000(2)

#==============================================================================
_computing_data_collection       'CrystalClear-SM Expert 2.1 b29 (Rigaku, 2013)'
_computing_cell_refinement       'CrystalClear-SM Expert 2.1 b29'
_computing_data_reduction        'CrystalClear-SM Expert 2.1 b29'
_computing_structure_solution    'DIRDIF99-PATTY (Gould, et al., 1999)'
_computing_structure_refinement  'SHELXL2013 (Sheldrick, 2008)'
_computing_publication_material  'CrystalStructure 4.1 (Rigaku, 2014)'
_computing_molecular_graphics    'CrystalStructure 4.1'

#==============================================================================
# MOLECULAR GEOMETRY

_geom_special_details            
;
    ENTER SPECIAL DETAILS OF THE MOLECULAR GEOMETRY
;

loop_
_geom_bond_atom_site_label_1
_geom_bond_atom_site_label_2
_geom_bond_distance
_geom_bond_publ_flag
_geom_bond_site_symmetry_1
_geom_bond_site_symmetry_2
Se1 C1 1.826(4) yes . .
F1 C7 1.328(5) yes . .
F2 C8 1.332(5) yes . .
F3 C9 1.344(5) yes . .
F4 C10 1.336(5) yes . .
F5 C11 1.332(5) yes . .
N2 N3 1.397(5) yes . .
N2 C1 1.348(5) yes . .
N2 C6 1.415(5) yes . .
N3 C4 1.295(6) yes . .
N5 C1 1.346(5) yes . .
N5 C4 1.356(5) yes . .
N5 C14 1.459(5) yes . .
C4 C12 1.496(6) yes . .
C6 C7 1.390(6) yes . .
C6 C11 1.385(6) yes . .
C7 C8 1.379(6) yes . .
C8 C9 1.370(6) yes . .
C9 C10 1.372(6) yes . .
C10 C11 1.383(6) yes . .
C12 C13 1.530(7) yes . .
C13 C14 1.537(6) yes . .
C12 H12A 0.990 no . .
C12 H12B 0.990 no . .
C13 H13A 0.990 no . .
C13 H13B 0.990 no . .
C14 H14A 0.990 no . .
C14 H14B 0.990 no . .

loop_
_geom_angle_atom_site_label_1
_geom_angle_atom_site_label_2
_geom_angle_atom_site_label_3
_geom_angle
_geom_angle_publ_flag
_geom_angle_site_symmetry_1
_geom_angle_site_symmetry_2
_geom_angle_site_symmetry_3
N3 N2 C1 114.0(3) yes . . .
N3 N2 C6 119.5(3) yes . . .
C1 N2 C6 126.6(3) yes . . .
N2 N3 C4 101.6(3) yes . . .
C1 N5 C4 109.5(3) yes . . .
C1 N5 C14 135.9(3) yes . . .
C4 N5 C14 114.6(3) yes . . .
Se1 C1 N2 128.7(3) yes . . .
Se1 C1 N5 128.9(3) yes . . .
N2 C1 N5 102.4(3) yes . . .
N3 C4 N5 112.6(4) yes . . .
N3 C4 C12 136.9(4) yes . . .
N5 C4 C12 110.5(4) yes . . .
N2 C6 C7 121.1(4) yes . . .
N2 C6 C11 120.3(4) yes . . .
C7 C6 C11 118.6(4) yes . . .
F1 C7 C6 119.0(4) yes . . .
F1 C7 C8 119.9(4) yes . . .
C6 C7 C8 121.2(4) yes . . .
F2 C8 C7 120.8(4) yes . . .
F2 C8 C9 120.2(4) yes . . .
C7 C8 C9 119.0(4) yes . . .
F3 C9 C8 119.5(4) yes . . .
F3 C9 C10 119.2(4) yes . . .
C8 C9 C10 121.3(4) yes . . .
F4 C10 C9 119.9(4) yes . . .
F4 C10 C11 120.5(4) yes . . .
C9 C10 C11 119.6(4) yes . . .
F5 C11 C6 120.0(4) yes . . .
F5 C11 C10 119.6(4) yes . . .
C6 C11 C10 120.4(4) yes . . .
C4 C12 C13 102.5(4) yes . . .
C12 C13 C14 108.4(4) yes . . .
N5 C14 C13 101.7(3) yes . . .
C4 C12 H12A 111.271 no . . .
C4 C12 H12B 111.270 no . . .
C13 C12 H12A 111.266 no . . .
C13 C12 H12B 111.262 no . . .
H12A C12 H12B 109.172 no . . .
C12 C13 H13A 110.006 no . . .
C12 C13 H13B 110.007 no . . .
C14 C13 H13A 110.012 no . . .
C14 C13 H13B 110.009 no . . .
H13A C13 H13B 108.364 no . . .
N5 C14 H14A 111.440 no . . .
N5 C14 H14B 111.433 no . . .
C13 C14 H14A 111.435 no . . .
C13 C14 H14B 111.426 no . . .
H14A C14 H14B 109.274 no . . .

loop_
_geom_torsion_atom_site_label_1
_geom_torsion_atom_site_label_2
_geom_torsion_atom_site_label_3
_geom_torsion_atom_site_label_4
_geom_torsion
_geom_torsion_publ_flag
_geom_torsion_site_symmetry_1
_geom_torsion_site_symmetry_2
_geom_torsion_site_symmetry_3
_geom_torsion_site_symmetry_4
N3 N2 C1 Se1 179.8(3) no . . . .
N3 N2 C1 N5 -0.5(4) no . . . .
C1 N2 N3 C4 0.9(4) no . . . .
N3 N2 C6 C7 -80.2(5) no . . . .
N3 N2 C6 C11 99.9(4) no . . . .
C6 N2 N3 C4 -178.2(3) no . . . .
C1 N2 C6 C7 100.8(5) no . . . .
C1 N2 C6 C11 -79.1(5) no . . . .
C6 N2 C1 Se1 -1.2(6) no . . . .
C6 N2 C1 N5 178.5(3) no . . . .
N2 N3 C4 N5 -0.9(4) no . . . .
N2 N3 C4 C12 -179.9(4) no . . . .
C1 N5 C4 N3 0.7(4) no . . . .
C1 N5 C4 C12 180.0(3) no . . . .
C4 N5 C1 Se1 179.6(3) no . . . .
C4 N5 C1 N2 -0.1(4) no . . . .
C1 N5 C14 C13 170.5(4) no . . . .
C14 N5 C1 Se1 0.6(7) no . . . .
C14 N5 C1 N2 -179.1(4) no . . . .
C4 N5 C14 C13 -8.4(4) no . . . .
C14 N5 C4 N3 179.9(3) no . . . .
C14 N5 C4 C12 -0.8(4) no . . . .
N3 C4 C12 C13 -171.3(4) no . . . .
N5 C4 C12 C13 9.7(4) no . . . .
N2 C6 C7 F1 -0.7(6) no . . . .
N2 C6 C7 C8 -179.6(3) no . . . .
N2 C6 C11 F5 0.1(6) no . . . .
N2 C6 C11 C10 -179.7(3) no . . . .
C7 C6 C11 F5 -179.8(3) no . . . .
C7 C6 C11 C10 0.3(6) no . . . .
C11 C6 C7 F1 179.3(3) no . . . .
C11 C6 C7 C8 0.3(6) no . . . .
F1 C7 C8 F2 0.2(6) no . . . .
F1 C7 C8 C9 179.7(3) no . . . .
C6 C7 C8 F2 179.1(4) no . . . .
C6 C7 C8 C9 -1.3(6) no . . . .
F2 C8 C9 F3 -2.9(6) no . . . .
F2 C8 C9 C10 -178.8(3) no . . . .
C7 C8 C9 F3 177.6(4) no . . . .
C7 C8 C9 C10 1.7(6) no . . . .
F3 C9 C10 F4 3.1(6) no . . . .
F3 C9 C10 C11 -176.9(3) no . . . .
C8 C9 C10 F4 179.0(4) no . . . .
C8 C9 C10 C11 -1.0(6) no . . . .
F4 C10 C11 F5 0.1(6) no . . . .
F4 C10 C11 C6 180.0(3) no . . . .
C9 C10 C11 F5 -179.9(3) no . . . .
C9 C10 C11 C6 0.0(6) no . . . .
C4 C12 C13 C14 -14.7(5) no . . . .
C12 C13 C14 N5 14.2(5) no . . . .

loop_
_geom_contact_atom_site_label_1
_geom_contact_atom_site_label_2
_geom_contact_distance
_geom_contact_publ_flag
_geom_contact_site_symmetry_1
_geom_contact_site_symmetry_2
Se1 C6 3.345(4) no . .
Se1 C14 3.564(4) no . .
F1 F2 2.722(4) no . .
F1 N2 2.763(4) no . .
F1 N3 3.267(4) no . .
F1 C1 3.569(5) no . .
F1 C9 3.583(5) no . .
F1 C11 3.594(5) no . .
F2 F3 2.702(4) no . .
F3 F4 2.692(4) no . .
F3 C7 3.595(5) no . .
F4 F5 2.719(4) no . .
F5 N2 2.766(4) no . .
F5 N3 3.549(4) no . .
F5 C1 3.292(5) no . .
F5 C9 3.594(5) no . .
N2 C12 3.582(6) no . .
N2 C14 3.555(5) no . .
N3 C7 3.217(5) no . .
N3 C11 3.355(5) no . .
N3 C14 3.523(5) no . .
N5 C6 3.486(5) no . .
C1 C7 3.419(6) no . .
C1 C11 3.260(6) no . .
C1 C12 3.542(6) no . .
C4 C6 3.433(6) no . .
C6 C9 2.762(6) no . .
C7 C10 2.750(6) no . .
C8 C11 2.766(6) no . .
Se1 F3 3.440(3) no . 1_455
F1 F2 3.281(4) no . 3_656
F1 F4 2.699(4) no . 2_645
F1 N3 3.398(4) no . 3_655
F1 C13 3.417(6) no . 3_555
F1 C14 3.334(5) no . 3_555
F2 F1 3.281(4) no . 3_656
F2 F2 2.936(4) no . 3_656
F2 N3 3.187(4) no . 3_655
F2 C4 3.388(5) no . 3_655
F2 C7 3.578(5) no . 3_656
F2 C8 3.416(5) no . 3_656
F2 C12 3.160(5) no . 3_655
F3 Se1 3.440(3) no . 1_655
F3 F4 3.058(4) no . 4_555
F3 F5 3.514(4) no . 4_555
F3 C10 3.278(5) no . 4_555
F3 C11 3.508(5) no . 4_555
F3 C13 3.370(6) no . 1_656
F4 F1 2.699(4) no . 2_655
F4 F3 3.058(4) no . 4_554
F4 N3 3.290(5) no . 4_555
F4 C13 3.546(6) no . 4_655
F4 C14 3.284(5) no . 4_655
F5 F3 3.514(4) no . 4_554
F5 N3 3.219(4) no . 4_555
F5 C4 3.431(5) no . 4_555
F5 C8 3.370(5) no . 4_554
F5 C9 3.110(5) no . 4_554
F5 C10 3.218(5) no . 4_554
F5 C11 3.583(5) no . 4_554
F5 C12 3.588(5) no . 4_555
N3 F1 3.398(4) no . 3_655
N3 F2 3.187(4) no . 3_655
N3 F4 3.290(5) no . 4_554
N3 F5 3.219(4) no . 4_554
C4 F2 3.388(5) no . 3_655
C4 F5 3.431(5) no . 4_554
C7 F2 3.578(5) no . 3_656
C8 F2 3.416(5) no . 3_656
C8 F5 3.370(5) no . 4_555
C9 F5 3.110(5) no . 4_555
C9 C11 3.531(6) no . 4_555
C10 F3 3.278(5) no . 4_554
C10 F5 3.218(5) no . 4_555
C10 C11 3.561(6) no . 4_555
C11 F3 3.508(5) no . 4_554
C11 F5 3.583(5) no . 4_555
C11 C9 3.531(6) no . 4_554
C11 C10 3.561(6) no . 4_554
C12 F2 3.160(5) no . 3_655
C12 F5 3.588(5) no . 4_554
C13 F1 3.417(6) no . 3_555
C13 F3 3.370(6) no . 1_454
C13 F4 3.546(6) no . 4_454
C14 F1 3.334(5) no . 3_555
C14 F4 3.284(5) no . 4_454
Se1 H14A 3.4919 no . .
N3 H12A 2.9850 no . .
N3 H12B 2.9116 no . .
N5 H12A 2.9437 no . .
N5 H12B 3.0590 no . .
N5 H13A 3.0806 no . .
N5 H13B 2.8921 no . .
C1 H14A 2.9030 no . .
C1 H14B 2.9879 no . .
C4 H13A 3.1191 no . .
C4 H13B 2.9218 no . .
C4 H14A 3.0716 no . .
C4 H14B 2.9749 no . .
C12 H14A 3.2341 no . .
C12 H14B 3.0511 no . .
C14 H12A 3.0469 no . .
C14 H12B 3.2373 no . .
H12A H13A 2.2427 no . .
H12A H13B 2.8108 no . .
H12A H14B 3.3422 no . .
H12B H13A 2.6739 no . .
H12B H13B 2.2381 no . .
H13A H14A 2.6857 no . .
H13A H14B 2.2521 no . .
H13B H14A 2.2472 no . .
H13B H14B 2.8169 no . .
Se1 H12A 3.0484 no . 3_555
Se1 H12B 3.1239 no . 1_556
Se1 H13A 3.5629 no . 3_555
Se1 H13B 3.4301 no . 1_556
Se1 H13B 3.2739 no . 4_555
Se1 H14A 3.2392 no . 4_555
F1 H13A 2.7395 no . 3_555
F1 H14A 3.5125 no . 3_555
F1 H14B 2.7405 no . 3_555
F2 H12A 2.7748 no . 3_655
F2 H12B 3.0006 no . 3_655
F2 H13A 3.1297 no . 1_656
F3 H12A 3.5695 no . 3_655
F3 H13A 3.3139 no . 1_656
F3 H13B 2.5686 no . 1_656
F3 H14A 2.6374 no . 4_655
F4 H13A 3.4679 no . 4_655
F4 H13B 3.2856 no . 4_655
F4 H14A 2.7002 no . 4_655
F4 H14B 3.3273 no . 4_655
F5 H12B 2.8920 no . 4_555
N2 H14B 3.0767 no . 3_555
N3 H14B 3.1328 no . 3_555
N5 H14B 3.0449 no . 3_555
C1 H13A 3.5535 no . 3_555
C1 H14B 3.0746 no . 3_555
C4 H14B 3.0826 no . 3_555
C7 H13A 3.5507 no . 3_555
C8 H12A 3.5743 no . 3_655
C9 H14A 3.4655 no . 4_655
C10 H14A 3.4917 no . 4_655
C12 H12A 3.3215 no . 3_554
C12 H13A 3.2515 no . 3_554
C13 H12A 3.2436 no . 3_554
H12A Se1 3.0484 no . 3_555
H12A F2 2.7748 no . 3_655
H12A F3 3.5695 no . 3_655
H12A C8 3.5743 no . 3_655
H12A C12 3.3215 no . 3_554
H12A C13 3.2436 no . 3_554
H12A H12A 3.1259 no . 3_554
H12A H12B 3.1445 no . 3_554
H12A H13A 2.7674 no . 3_554
H12A H13B 3.2207 no . 3_554
H12B Se1 3.1239 no . 1_554
H12B F2 3.0006 no . 3_655
H12B F5 2.8920 no . 4_554
H12B H12A 3.1445 no . 3_554
H12B H13A 2.8738 no . 3_554
H13A Se1 3.5629 no . 3_555
H13A F1 2.7395 no . 3_555
H13A F2 3.1297 no . 1_454
H13A F3 3.3139 no . 1_454
H13A F4 3.4679 no . 4_454
H13A C1 3.5535 no . 3_555
H13A C7 3.5507 no . 3_555
H13A C12 3.2515 no . 3_554
H13A H12A 2.7674 no . 3_554
H13A H12B 2.8738 no . 3_554
H13B Se1 3.4301 no . 1_554
H13B Se1 3.2739 no . 4_554
H13B F3 2.5686 no . 1_454
H13B F4 3.2856 no . 4_454
H13B H12A 3.2207 no . 3_554
H14A Se1 3.2392 no . 4_554
H14A F1 3.5125 no . 3_555
H14A F3 2.6374 no . 4_454
H14A F4 2.7002 no . 4_454
H14A C9 3.4655 no . 4_454
H14A C10 3.4917 no . 4_454
H14B F1 2.7405 no . 3_555
H14B F4 3.3273 no . 4_454
H14B N2 3.0767 no . 3_555
H14B N3 3.1328 no . 3_555
H14B N5 3.0449 no . 3_555
H14B C1 3.0746 no . 3_555
H14B C4 3.0826 no . 3_555
H14B H14B 3.5312 no . 3_555

#==============================================================================

#==============================================================================
# Additional structures and associated data_? identifiers
# should be added at this point if there is more than one 
# structure analysis in the CIF.


_shelx_res_file                  
;
TITL SNDN71
CELL  0.71075 9.37460 15.52670 8.35240 90.00000 90.35710 90.00000
ZERR  4 0.00155 0.00258 0.00136 0.00000 0.00490 0.00000
LATT 1
SYMM    -X, .50+Y, .50-Z
SFAC C H F N SE
UNIT 44 24 20 12 4
L.S. 5
FMAP 2
PLAN 5
BOND $H
CONF
LIST 4
TEMP -100.0
ACTA
SIZE 0.030 0.120 0.210
WGHT    0.074900
FVAR       0.37038
SE1   5    0.039994    0.176037    0.255660    11.00000    0.05652    0.05425 =
         0.03849   -0.00763    0.00280    0.00407
F1    3    0.395967   -0.004265    0.206578    11.00000    0.05942    0.04001 =
         0.07424   -0.00060   -0.01341   -0.00127
F2    3    0.621303    0.029390    0.404001    11.00000    0.05673    0.06060 =
         0.05516    0.00916   -0.01441    0.00958
F3    3    0.713561    0.193261    0.438698    11.00000    0.04369    0.07672 =
         0.04783   -0.00947   -0.01333   -0.00337
F4    3    0.588691    0.322450    0.274765    11.00000    0.06375    0.04781 =
         0.06756   -0.00806   -0.00839   -0.01223
F5    3    0.362190    0.289463    0.079273    11.00000    0.06139    0.04707 =
         0.04374    0.00810   -0.00644    0.00340
N2    4    0.258326    0.124229    0.036691    11.00000    0.03804    0.04904 =
         0.03239   -0.00629   -0.00622   -0.00050
N3    4    0.282518    0.092486   -0.117324    11.00000    0.04521    0.05873 =
         0.03146   -0.01055   -0.00311    0.00270
N5    4    0.054385    0.112161   -0.066141    11.00000    0.04193    0.03660 =
         0.03077    0.00009   -0.00400    0.00155
C1    1    0.119358    0.136323    0.070770    11.00000    0.04972    0.03146 =
         0.03264    0.00105   -0.00802    0.00068
C4    1    0.153897    0.087430   -0.173854    11.00000    0.04890    0.03815 =
         0.03439    0.00128   -0.00593    0.00286
C6    1    0.375821    0.141553    0.138790    11.00000    0.03701    0.04525 =
         0.03354   -0.00101   -0.00247    0.00317
C7    1    0.443828    0.075796    0.222413    11.00000    0.04224    0.04001 =
         0.04410   -0.00365   -0.00063   -0.00355
C8    1    0.557836    0.092634    0.322730    11.00000    0.04170    0.05394 =
         0.03543    0.00177   -0.00526    0.00578
C9    1    0.605948    0.175630    0.336887    11.00000    0.03460    0.06079 =
         0.03270   -0.00785   -0.00447    0.00156
C10   1    0.540616    0.242007    0.256652    11.00000    0.04614    0.04666 =
         0.03814   -0.00447    0.00307   -0.00816
C11   1    0.425398    0.224976    0.157441    11.00000    0.04611    0.04488 =
         0.03079    0.00102    0.00060    0.00188
C12   1    0.084248    0.060212   -0.327333    11.00000    0.05656    0.05481 =
         0.03729   -0.00488   -0.01521    0.00047
AFIX  23
H12A  2    0.091434   -0.002839   -0.342971    11.00000   -1.20000
H12B  2    0.127185    0.089879   -0.420227    11.00000   -1.20000
AFIX   0
C13   1   -0.070654    0.088100   -0.303135    11.00000    0.05816    0.06669 =
         0.03975   -0.00626   -0.01841    0.00418
AFIX  23
H13A  2   -0.136131    0.041590   -0.337845    11.00000   -1.20000
H13B  2   -0.091422    0.140072   -0.367866    11.00000   -1.20000
AFIX   0
C14   1   -0.092482    0.107645   -0.124524    11.00000    0.03854    0.04599 =
         0.04660   -0.00042   -0.00768    0.00278
AFIX  23
H14A  2   -0.142987    0.162984   -0.108964    11.00000   -1.20000
H14B  2   -0.146177    0.061036   -0.070957    11.00000   -1.20000
AFIX   0
HKLF 4
 
REM  SNDN71
REM R1 =  0.0480 for    1606 Fo > 4sig(Fo)  and  0.0679 for all    2221 data
REM    181 parameters refined using      0 restraints
 
END  
     
WGHT      0.0749      0.0000 

REM Highest difference peak  1.298,  deepest hole -0.299,  1-sigma level  0.133
Q1    1   0.1449  0.1831  0.2497  11.00000  0.05    1.30
Q2    1  -0.0686  0.1780  0.2695  11.00000  0.05    1.27
Q3    1   0.2578  0.2824  0.0934  11.00000  0.05    0.39
Q4    1   0.2318  0.2005  0.2352  11.00000  0.05    0.38
Q5    1   0.6103  0.1974  0.4139  11.00000  0.05    0.36
;
_shelx_res_checksum              92512
_chemical_name_systematic        '[Se(Tr2)]'
_exptl_crystal_recrystallization_method 
'Re-crystallisation from solvent: acetone, hexane'
####################################################################### 
# 
# This file contains crystal structure data downloaded from the 
# Cambridge Structural Database (CSD) hosted by the Cambridge 
# Crystallographic Data Centre (CCDC).
# 
# Full information about CCDC data access policies and citation 
# guidelines are available at http://www.ccdc.cam.ac.uk/access/V1 
# 
# Audit and citation data items may have been added by the CCDC. 
# Please retain this information to preserve the provenance of 
# this file and to allow appropriate attribution of the data. 
# 
#######################################################################

data_[Se(Tr3)]
_database_code_depnum_ccdc_archive 'CCDC 1024816'
_audit_update_record             
;
2014-09-17 deposited with the CCDC.
2015-01-02 downloaded from the CCDC.
;

#==============================================================================
# CHEMICAL DATA

_chemical_formula_sum            'C11 H11 N3 O Se'
_chemical_formula_moiety         'C11 H11 N3 O Se'
_chemical_formula_weight         280.19
_chemical_melting_point          ?

#==============================================================================
# CRYSTAL DATA
_space_group_crystal_system      triclinic
_space_group_name_H-M_alt        'P -1'
_space_group_name_Hall           '-P 1'
_space_group_IT_number           2
loop_
_symmetry_equiv_pos_site_id
_space_group_symop_operation_xyz
1 +X,+Y,+Z
2 -X,-Y,-Z
#------------------------------------------------------------------------------
_cell_length_a                   7.8283(13)
_cell_length_b                   7.9731(14)
_cell_length_c                   18.447(3)
_cell_angle_alpha                97.930(6)
_cell_angle_beta                 94.637(5)
_cell_angle_gamma                90.042(5)
_cell_volume                     1136.6(4)
_cell_formula_units_Z            4
_cell_measurement_reflns_used    2598
_cell_measurement_theta_min      2.24
_cell_measurement_theta_max      25.35
_cell_measurement_temperature    173
#------------------------------------------------------------------------------
_exptl_crystal_description       platelet
_exptl_crystal_colour            colorless
_exptl_crystal_size_max          0.100
_exptl_crystal_size_mid          0.090
_exptl_crystal_size_min          0.020
_exptl_crystal_density_diffrn    1.637
_exptl_crystal_density_meas      ?
_exptl_crystal_density_method    'not measured'
_exptl_crystal_F_000             560.00
_exptl_absorpt_coefficient_mu    3.286
_exptl_absorpt_correction_type   multi-scan
_exptl_absorpt_process_details   'REQAB (Rigaku, 1998)'
_exptl_absorpt_correction_T_min  0.536
_exptl_absorpt_correction_T_max  0.936

#==============================================================================
# EXPERIMENTAL DATA

_diffrn_ambient_temperature      173
_diffrn_radiation_type           'Mo K\a'
_diffrn_radiation_wavelength     0.71075
_diffrn_measurement_device_type  'Rigaku XtaLAB P200'
_diffrn_measurement_method       \w
_diffrn_detector_area_resol_mean 5.811
_diffrn_reflns_number            13206
_diffrn_reflns_av_R_equivalents  0.1195
_diffrn_reflns_theta_max         25.519
_diffrn_reflns_theta_min         2.237
_diffrn_reflns_theta_full        25.242
_diffrn_measured_fraction_theta_max 0.981
_diffrn_measured_fraction_theta_full 0.986
_diffrn_reflns_Laue_measured_fraction_max 0.981
_diffrn_reflns_Laue_measured_fraction_full 0.986
_diffrn_reflns_point_group_measured_fraction_max 0.981
_diffrn_reflns_point_group_measured_fraction_full 0.986
_diffrn_reflns_limit_h_min       -9
_diffrn_reflns_limit_h_max       9
_diffrn_reflns_limit_k_min       -9
_diffrn_reflns_limit_k_max       9
_diffrn_reflns_limit_l_min       -22
_diffrn_reflns_limit_l_max       22
_diffrn_standards_number         0
_diffrn_standards_interval_count .
_diffrn_standards_decay_%        ?

#==============================================================================
# REFINEMENT DATA

_refine_special_details          
;
    Refinement was performed using all reflections. The weighted 
    R-factor (wR) and goodness of fit (S) are based on F^2^.
    R-factor (gt) are based on F. The threshold expression of
    F^2^ > 2.0 sigma(F^2^) is used only for calculating R-factor (gt).
;
_reflns_number_total             4171
_reflns_number_gt                2576
_reflns_threshold_expression     F^2^>2.0\s(F^2^)
_refine_ls_structure_factor_coef Fsqd
_refine_ls_R_factor_all          0.1583
_refine_ls_R_factor_gt           0.1235
_refine_ls_wR_factor_ref         0.3513
_refine_ls_wR_factor_gt          0.3333
_refine_ls_number_restraints     0
_refine_ls_hydrogen_treatment    constr
_refine_ls_number_reflns         4171
_refine_ls_number_parameters     290
_refine_ls_goodness_of_fit_ref   1.165
_refine_ls_weighting_scheme      calc
_refine_ls_weighting_details     
'w = 1/[\s^2^(Fo^2^)+(0.2000P)^2^+0.0000P] where P=(Fo^2^+2Fc^2^)/3'
_atom_sites_solution_hydrogens   geom
_atom_sites_solution_primary     direct
_atom_sites_solution_secondary   difmap
_refine_ls_shift/su_max          0.000
_refine_diff_density_max         2.49
_refine_diff_density_min         -1.17
_refine_ls_extinction_method     none
_refine_ls_extinction_coef       ?

loop_
_atom_type_symbol
_atom_type_description
_atom_type_scat_dispersion_real
_atom_type_scat_dispersion_imag
_atom_type_scat_source
C C 0.0033 0.0016
;
International Tables for Crystallography
(Vol. C, Tables 4.2.6.8 and 6.1.1.4)
;
H H 0.0000 0.0000
;
International Tables for Crystallography
(Vol. C, Table 6.1.1.4)
;
N N 0.0061 0.0033
;
International Tables for Crystallography
(Vol. C, Tables 4.2.6.8 and 6.1.1.4)
;
O O 0.0106 0.0060
;
International Tables for Crystallography
(Vol. C, Tables 4.2.6.8 and 6.1.1.4)
;
Se Se -0.0929 2.2259
;
International Tables for Crystallography
(Vol. C, Tables 4.2.6.8 and 6.1.1.4)
;

#==============================================================================
# ATOMIC COORDINATES AND THERMAL PARAMETERS

loop_
_atom_site_label
_atom_site_type_symbol
_atom_site_fract_x
_atom_site_fract_y
_atom_site_fract_z
_atom_site_U_iso_or_equiv
_atom_site_adp_type
_atom_site_occupancy
_atom_site_site_symmetry_multiplicity
_atom_site_calc_flag
_atom_site_refinement_flags
_atom_site_disorder_assembly
_atom_site_disorder_group
Se1 Se 0.21448(19) 0.07797(18) 0.46052(8) 0.0410(5) Uani 1 2 d . . .
Se21 Se 0.10418(19) 0.20795(18) -0.02520(9) 0.0427(5) Uani 1 2 d . . .
O1 O 0.7952(13) 0.4420(15) 0.4352(6) 0.049(3) Uani 1 2 d . . .
O21 O 0.4276(14) 0.7920(14) -0.0687(6) 0.048(3) Uani 1 2 d . . .
N2 N 0.4416(14) 0.2462(14) 0.5807(6) 0.033(2) Uani 1 2 d . . .
N3 N 0.5997(14) 0.3333(14) 0.5947(7) 0.038(3) Uani 1 2 d . . .
N5 N 0.5311(15) 0.2635(14) 0.4767(7) 0.038(3) Uani 1 2 d . . .
N22 N 0.2451(15) 0.4688(14) 0.0887(7) 0.039(3) Uani 1 2 d . . .
N23 N 0.3191(14) 0.6274(15) 0.0981(7) 0.036(3) Uani 1 2 d . . .
N25 N 0.2697(15) 0.5298(15) -0.0182(7) 0.040(3) Uani 1 2 d . . .
C1 C 0.3948(15) 0.2026(14) 0.5100(8) 0.029(3) Uani 1 2 d . . .
C4 C 0.6446(19) 0.3421(17) 0.5303(8) 0.039(3) Uani 1 2 d . . .
C6 C 0.359(2) 0.2049(17) 0.6442(8) 0.040(3) Uani 1 2 d . . .
C7 C 0.183(2) 0.187(2) 0.6405(9) 0.051(4) Uani 1 2 d . . .
C8 C 0.107(2) 0.140(2) 0.7002(10) 0.054(4) Uani 1 2 d . . .
C9 C 0.209(3) 0.118(2) 0.7636(9) 0.065(5) Uani 1 2 d . . .
C10 C 0.383(3) 0.142(2) 0.7678(9) 0.060(5) Uani 1 2 d . . .
C11 C 0.461(3) 0.186(2) 0.7077(9) 0.057(4) Uani 1 2 d . . .
C12 C 0.8111(17) 0.4185(17) 0.5073(10) 0.044(4) Uani 1 2 d . . .
C13 C 0.733(2) 0.292(2) 0.3875(11) 0.055(4) Uani 1 2 d . . .
C14 C 0.547(2) 0.2534(18) 0.3978(8) 0.041(3) Uani 1 2 d . . .
C21 C 0.2121(19) 0.4101(18) 0.0162(8) 0.040(3) Uani 1 2 d . . .
C24 C 0.3325(18) 0.6620(18) 0.0316(8) 0.039(3) Uani 1 2 d . . .
C26 C 0.2086(18) 0.398(2) 0.1525(8) 0.041(3) Uani 1 2 d . . .
C27 C 0.238(2) 0.229(2) 0.1593(10) 0.055(4) Uani 1 2 d . . .
C28 C 0.198(2) 0.168(2) 0.2216(10) 0.057(5) Uani 1 2 d . . .
C29 C 0.126(2) 0.270(3) 0.2775(10) 0.062(5) Uani 1 2 d . . .
C30 C 0.097(2) 0.437(3) 0.2704(9) 0.059(5) Uani 1 2 d . . .
C31 C 0.140(2) 0.507(2) 0.2094(8) 0.045(4) Uani 1 2 d . . .
C32 C 0.395(2) 0.8216(19) 0.0075(9) 0.046(4) Uani 1 2 d . . .
C33 C 0.281(2) 0.714(2) -0.1099(8) 0.046(4) Uani 1 2 d . . .
C34 C 0.261(2) 0.533(2) -0.0987(8) 0.042(3) Uani 1 2 d . . .
H7 H 0.11454 0.20644 0.59752 0.0606 Uiso 1 2 calc R . .
H8 H -0.01388 0.12428 0.69798 0.0650 Uiso 1 2 calc R . .
H9 H 0.15688 0.08515 0.80441 0.0785 Uiso 1 2 calc R . .
H10 H 0.45024 0.12802 0.81173 0.0718 Uiso 1 2 calc R . .
H11 H 0.58149 0.20248 0.71013 0.0686 Uiso 1 2 calc R . .
H12A H 0.83736 0.52847 0.53827 0.0522 Uiso 1 2 calc R . .
H12B H 0.90777 0.34159 0.51562 0.0522 Uiso 1 2 calc R . .
H13A H 0.80447 0.19495 0.39782 0.0662 Uiso 1 2 calc R . .
H13B H 0.74294 0.30892 0.33583 0.0662 Uiso 1 2 calc R . .
H14A H 0.47087 0.33628 0.37671 0.0490 Uiso 1 2 calc R . .
H14B H 0.51488 0.13858 0.37278 0.0490 Uiso 1 2 calc R . .
H27 H 0.28433 0.15576 0.12089 0.0655 Uiso 1 2 calc R . .
H28 H 0.22125 0.05276 0.22666 0.0678 Uiso 1 2 calc R . .
H29 H 0.09685 0.22539 0.32006 0.0740 Uiso 1 2 calc R . .
H30 H 0.04589 0.50706 0.30847 0.0714 Uiso 1 2 calc R . .
H31 H 0.12456 0.62346 0.20626 0.0540 Uiso 1 2 calc R . .
H32A H 0.30738 0.91068 0.01501 0.0554 Uiso 1 2 calc R . .
H32B H 0.50121 0.86187 0.03756 0.0554 Uiso 1 2 calc R . .
H33A H 0.28991 0.71946 -0.16275 0.0547 Uiso 1 2 calc R . .
H33B H 0.17709 0.77681 -0.09519 0.0547 Uiso 1 2 calc R . .
H34A H 0.14948 0.48634 -0.12207 0.0508 Uiso 1 2 calc R . .
H34B H 0.35377 0.46423 -0.12059 0.0508 Uiso 1 2 calc R . .


loop_
_atom_site_aniso_label
_atom_site_aniso_U_11
_atom_site_aniso_U_22
_atom_site_aniso_U_33
_atom_site_aniso_U_12
_atom_site_aniso_U_13
_atom_site_aniso_U_23
Se1 0.0343(9) 0.0342(8) 0.0533(9) -0.0077(6) -0.0043(7) 0.0064(6)
Se21 0.0367(9) 0.0332(8) 0.0563(10) -0.0048(6) 0.0018(7) 0.0010(7)
O1 0.026(5) 0.068(7) 0.055(7) -0.016(5) 0.003(5) 0.013(6)
O21 0.040(6) 0.045(6) 0.060(7) -0.007(5) 0.009(5) 0.004(5)
N2 0.028(6) 0.030(6) 0.040(6) -0.002(5) 0.005(5) 0.002(5)
N3 0.027(6) 0.031(6) 0.055(8) -0.010(5) -0.003(5) 0.002(5)
N5 0.028(6) 0.027(6) 0.059(7) -0.007(5) 0.001(5) 0.007(5)
N22 0.040(7) 0.030(6) 0.046(7) -0.009(5) -0.010(5) 0.012(5)
N23 0.029(6) 0.037(6) 0.043(7) -0.006(5) 0.002(5) 0.010(5)
N25 0.034(6) 0.040(7) 0.041(7) 0.010(5) -0.003(5) -0.005(6)
C1 0.013(6) 0.016(6) 0.061(9) 0.003(5) 0.001(5) 0.011(6)
C4 0.036(8) 0.031(7) 0.047(9) 0.004(6) -0.011(6) 0.002(6)
C6 0.051(9) 0.024(7) 0.042(8) -0.003(6) -0.002(7) -0.007(6)
C7 0.052(10) 0.058(10) 0.044(9) 0.009(8) 0.010(7) 0.014(8)
C8 0.050(10) 0.046(9) 0.066(11) -0.013(8) 0.011(8) -0.002(8)
C9 0.111(18) 0.052(10) 0.033(8) -0.009(10) 0.020(9) -0.003(7)
C10 0.070(13) 0.074(12) 0.032(8) -0.018(10) -0.009(8) 0.004(8)
C11 0.064(11) 0.056(10) 0.047(9) -0.003(9) -0.004(8) -0.002(8)
C12 0.021(7) 0.022(7) 0.092(12) -0.007(5) -0.008(7) 0.031(7)
C13 0.042(9) 0.049(9) 0.074(12) -0.004(8) 0.014(8) 0.000(8)
C14 0.049(9) 0.031(7) 0.042(8) -0.007(7) 0.006(7) 0.003(6)
C21 0.043(9) 0.037(8) 0.042(8) 0.012(6) 0.002(7) 0.009(6)
C24 0.031(8) 0.040(8) 0.047(8) -0.004(6) 0.003(6) 0.011(7)
C26 0.026(7) 0.051(9) 0.048(8) -0.004(7) -0.003(6) 0.014(7)
C27 0.043(9) 0.055(10) 0.070(11) 0.007(8) 0.011(8) 0.019(9)
C28 0.040(9) 0.055(10) 0.085(13) -0.005(8) 0.015(9) 0.041(10)
C29 0.046(10) 0.082(13) 0.060(11) -0.011(10) -0.007(8) 0.026(10)
C30 0.054(10) 0.084(14) 0.040(9) -0.004(10) -0.000(7) 0.008(8)
C31 0.046(9) 0.045(8) 0.041(8) -0.012(7) -0.007(7) 0.000(7)
C32 0.050(10) 0.039(8) 0.053(9) -0.015(7) 0.014(7) 0.013(7)
C33 0.037(8) 0.062(10) 0.038(8) -0.015(7) -0.001(6) 0.010(7)
C34 0.039(8) 0.054(9) 0.035(7) -0.000(7) 0.002(6) 0.009(7)

#==============================================================================
_computing_data_collection       'CrystalClear-SM Expert 2.1 b29 (Rigaku, 2013)'
_computing_cell_refinement       'CrystalClear-SM Expert 2.1 b29'
_computing_data_reduction        'CrystalClear-SM Expert 2.1 b29'
_computing_structure_solution    'DIRDIF99-PATTY (Gould, et al., 1999)'
_computing_structure_refinement  'SHELXL2013 (Sheldrick, 2008)'
_computing_publication_material  'CrystalStructure 4.1 (Rigaku, 2014)'
_computing_molecular_graphics    'CrystalStructure 4.1'

#==============================================================================
# MOLECULAR GEOMETRY

_geom_special_details            
;
    ENTER SPECIAL DETAILS OF THE MOLECULAR GEOMETRY
;

loop_
_geom_bond_atom_site_label_1
_geom_bond_atom_site_label_2
_geom_bond_distance
_geom_bond_publ_flag
_geom_bond_site_symmetry_1
_geom_bond_site_symmetry_2
Se1 C1 1.831(12) yes . .
Se21 C21 1.857(14) yes . .
O1 C12 1.36(2) yes . .
O1 C13 1.44(2) yes . .
O21 C32 1.44(2) yes . .
O21 C33 1.422(18) yes . .
N2 N3 1.407(16) yes . .
N2 C1 1.324(18) yes . .
N2 C6 1.46(2) yes . .
N3 C4 1.28(2) yes . .
N5 C1 1.393(18) yes . .
N5 C4 1.359(18) yes . .
N5 C14 1.46(2) yes . .
N22 N23 1.374(16) yes . .
N22 C21 1.359(18) yes . .
N22 C26 1.42(2) yes . .
N23 C24 1.31(2) yes . .
N25 C21 1.31(2) yes . .
N25 C24 1.362(17) yes . .
N25 C34 1.484(19) yes . .
C4 C12 1.55(2) yes . .
C6 C7 1.38(2) yes . .
C6 C11 1.39(2) yes . .
C7 C8 1.39(3) yes . .
C8 C9 1.39(3) yes . .
C9 C10 1.37(3) yes . .
C10 C11 1.40(3) yes . .
C13 C14 1.52(2) yes . .
C24 C32 1.50(2) yes . .
C26 C27 1.39(2) yes . .
C26 C31 1.40(2) yes . .
C27 C28 1.36(3) yes . .
C28 C29 1.38(3) yes . .
C29 C30 1.37(3) yes . .
C30 C31 1.39(3) yes . .
C33 C34 1.49(2) yes . .
C7 H7 0.950 no . .
C8 H8 0.950 no . .
C9 H9 0.950 no . .
C10 H10 0.950 no . .
C11 H11 0.950 no . .
C12 H12A 0.990 no . .
C12 H12B 0.990 no . .
C13 H13A 0.990 no . .
C13 H13B 0.990 no . .
C14 H14A 0.990 no . .
C14 H14B 0.990 no . .
C27 H27 0.950 no . .
C28 H28 0.950 no . .
C29 H29 0.950 no . .
C30 H30 0.950 no . .
C31 H31 0.950 no . .
C32 H32A 0.990 no . .
C32 H32B 0.990 no . .
C33 H33A 0.990 no . .
C33 H33B 0.990 no . .
C34 H34A 0.990 no . .
C34 H34B 0.990 no . .

loop_
_geom_angle_atom_site_label_1
_geom_angle_atom_site_label_2
_geom_angle_atom_site_label_3
_geom_angle
_geom_angle_publ_flag
_geom_angle_site_symmetry_1
_geom_angle_site_symmetry_2
_geom_angle_site_symmetry_3
C12 O1 C13 112.4(13) yes . . .
C32 O21 C33 108.9(12) yes . . .
N3 N2 C1 113.9(11) yes . . .
N3 N2 C6 117.0(11) yes . . .
C1 N2 C6 128.9(11) yes . . .
N2 N3 C4 102.9(11) yes . . .
C1 N5 C4 108.1(12) yes . . .
C1 N5 C14 126.6(11) yes . . .
C4 N5 C14 125.2(12) yes . . .
N23 N22 C21 110.8(12) yes . . .
N23 N22 C26 117.9(11) yes . . .
C21 N22 C26 131.2(12) yes . . .
N22 N23 C24 104.8(11) yes . . .
C21 N25 C24 109.9(12) yes . . .
C21 N25 C34 127.3(12) yes . . .
C24 N25 C34 122.7(13) yes . . .
Se1 C1 N2 133.0(11) yes . . .
Se1 C1 N5 124.4(10) yes . . .
N2 C1 N5 102.3(10) yes . . .
N3 C4 N5 112.7(13) yes . . .
N3 C4 C12 129.0(13) yes . . .
N5 C4 C12 118.2(13) yes . . .
N2 C6 C7 119.9(13) yes . . .
N2 C6 C11 118.7(14) yes . . .
C7 C6 C11 121.4(16) yes . . .
C6 C7 C8 119.2(15) yes . . .
C7 C8 C9 119.5(18) yes . . .
C8 C9 C10 120.9(18) yes . . .
C9 C10 C11 120.1(16) yes . . .
C6 C11 C10 118.8(17) yes . . .
O1 C12 C4 111.5(11) yes . . .
O1 C13 C14 111.8(13) yes . . .
N5 C14 C13 107.5(12) yes . . .
Se21 C21 N22 127.6(12) yes . . .
Se21 C21 N25 127.7(11) yes . . .
N22 C21 N25 104.8(12) yes . . .
N23 C24 N25 109.7(13) yes . . .
N23 C24 C32 129.0(13) yes . . .
N25 C24 C32 121.2(13) yes . . .
N22 C26 C27 122.2(14) yes . . .
N22 C26 C31 117.5(14) yes . . .
C27 C26 C31 120.3(16) yes . . .
C26 C27 C28 119.5(16) yes . . .
C27 C28 C29 121.3(17) yes . . .
C28 C29 C30 119.0(18) yes . . .
C29 C30 C31 121.9(17) yes . . .
C26 C31 C30 117.9(16) yes . . .
O21 C32 C24 110.3(12) yes . . .
O21 C33 C34 111.9(13) yes . . .
N25 C34 C33 107.0(11) yes . . .
C6 C7 H7 120.405 no . . .
C8 C7 H7 120.399 no . . .
C7 C8 H8 120.243 no . . .
C9 C8 H8 120.246 no . . .
C8 C9 H9 119.539 no . . .
C10 C9 H9 119.540 no . . .
C9 C10 H10 119.966 no . . .
C11 C10 H10 119.958 no . . .
C6 C11 H11 120.601 no . . .
C10 C11 H11 120.603 no . . .
O1 C12 H12A 109.330 no . . .
O1 C12 H12B 109.329 no . . .
C4 C12 H12A 109.328 no . . .
C4 C12 H12B 109.330 no . . .
H12A C12 H12B 107.980 no . . .
O1 C13 H13A 109.263 no . . .
O1 C13 H13B 109.261 no . . .
C14 C13 H13A 109.261 no . . .
C14 C13 H13B 109.263 no . . .
H13A C13 H13B 107.936 no . . .
N5 C14 H14A 110.208 no . . .
N5 C14 H14B 110.203 no . . .
C13 C14 H14A 110.202 no . . .
C13 C14 H14B 110.198 no . . .
H14A C14 H14B 108.489 no . . .
C26 C27 H27 120.228 no . . .
C28 C27 H27 120.225 no . . .
C27 C28 H28 119.334 no . . .
C29 C28 H28 119.336 no . . .
C28 C29 H29 120.520 no . . .
C30 C29 H29 120.519 no . . .
C29 C30 H30 119.034 no . . .
C31 C30 H30 119.053 no . . .
C26 C31 H31 121.073 no . . .
C30 C31 H31 121.071 no . . .
O21 C32 H32A 109.600 no . . .
O21 C32 H32B 109.604 no . . .
C24 C32 H32A 109.607 no . . .
C24 C32 H32B 109.604 no . . .
H32A C32 H32B 108.134 no . . .
O21 C33 H33A 109.241 no . . .
O21 C33 H33B 109.242 no . . .
C34 C33 H33A 109.238 no . . .
C34 C33 H33B 109.234 no . . .
H33A C33 H33B 107.923 no . . .
N25 C34 H34A 110.319 no . . .
N25 C34 H34B 110.323 no . . .
C33 C34 H34A 110.312 no . . .
C33 C34 H34B 110.312 no . . .
H34A C34 H34B 108.556 no . . .

loop_
_geom_torsion_atom_site_label_1
_geom_torsion_atom_site_label_2
_geom_torsion_atom_site_label_3
_geom_torsion_atom_site_label_4
_geom_torsion
_geom_torsion_publ_flag
_geom_torsion_site_symmetry_1
_geom_torsion_site_symmetry_2
_geom_torsion_site_symmetry_3
_geom_torsion_site_symmetry_4
C12 O1 C13 C14 68.9(15) no . . . .
C13 O1 C12 C4 -50.6(14) no . . . .
C32 O21 C33 C34 -73.2(14) no . . . .
C33 O21 C32 C24 51.8(15) no . . . .
N3 N2 C1 Se1 175.1(9) no . . . .
N3 N2 C1 N5 0.6(13) no . . . .
C1 N2 N3 C4 0.8(13) no . . . .
N3 N2 C6 C7 152.9(10) no . . . .
N3 N2 C6 C11 -26.5(16) no . . . .
C6 N2 N3 C4 176.1(10) no . . . .
C1 N2 C6 C7 -32.6(19) no . . . .
C1 N2 C6 C11 148.0(12) no . . . .
C6 N2 C1 Se1 0(2) no . . . .
C6 N2 C1 N5 -174.1(11) no . . . .
N2 N3 C4 N5 -1.9(14) no . . . .
N2 N3 C4 C12 -177.9(11) no . . . .
C1 N5 C4 N3 2.4(15) no . . . .
C1 N5 C4 C12 178.8(10) no . . . .
C4 N5 C1 Se1 -176.8(9) no . . . .
C4 N5 C1 N2 -1.7(13) no . . . .
C1 N5 C14 C13 -165.3(10) no . . . .
C14 N5 C1 Se1 6.1(18) no . . . .
C14 N5 C1 N2 -178.8(11) no . . . .
C4 N5 C14 C13 18.1(17) no . . . .
C14 N5 C4 N3 179.6(11) no . . . .
C14 N5 C4 C12 -4.0(19) no . . . .
N23 N22 C21 Se21 -176.9(10) no . . . .
N23 N22 C21 N25 1.7(15) no . . . .
C21 N22 N23 C24 -0.9(14) no . . . .
N23 N22 C26 C27 -138.9(11) no . . . .
N23 N22 C26 C31 41.3(16) no . . . .
C26 N22 N23 C24 -177.9(10) no . . . .
C21 N22 C26 C27 45(2) no . . . .
C21 N22 C26 C31 -134.9(14) no . . . .
C26 N22 C21 Se21 -0(2) no . . . .
C26 N22 C21 N25 178.1(12) no . . . .
N22 N23 C24 N25 -0.2(14) no . . . .
N22 N23 C24 C32 176.2(12) no . . . .
C21 N25 C24 N23 1.3(16) no . . . .
C21 N25 C24 C32 -175.4(11) no . . . .
C24 N25 C21 Se21 176.8(11) no . . . .
C24 N25 C21 N22 -1.8(15) no . . . .
C21 N25 C34 C33 159.2(13) no . . . .
C34 N25 C21 Se21 1(2) no . . . .
C34 N25 C21 N22 -177.9(12) no . . . .
C24 N25 C34 C33 -16.5(17) no . . . .
C34 N25 C24 N23 177.6(11) no . . . .
C34 N25 C24 C32 0.9(19) no . . . .
N3 C4 C12 O1 -165.0(13) no . . . .
N5 C4 C12 O1 19.2(16) no . . . .
N2 C6 C7 C8 177.2(11) no . . . .
N2 C6 C11 C10 -178.3(11) no . . . .
C7 C6 C11 C10 2(2) no . . . .
C11 C6 C7 C8 -3(2) no . . . .
C6 C7 C8 C9 2(2) no . . . .
C7 C8 C9 C10 0(2) no . . . .
C8 C9 C10 C11 -1(3) no . . . .
C9 C10 C11 C6 0(3) no . . . .
O1 C13 C14 N5 -47.9(17) no . . . .
N23 C24 C32 O21 166.0(13) no . . . .
N25 C24 C32 O21 -17.9(19) no . . . .
N22 C26 C27 C28 -179.3(12) no . . . .
N22 C26 C31 C30 177.1(11) no . . . .
C27 C26 C31 C30 -3(2) no . . . .
C31 C26 C27 C28 0(2) no . . . .
C26 C27 C28 C29 2(2) no . . . .
C27 C28 C29 C30 -1(2) no . . . .
C28 C29 C30 C31 -1(3) no . . . .
C29 C30 C31 C26 3(2) no . . . .
O21 C33 C34 N25 51.8(15) no . . . .

loop_
_geom_contact_atom_site_label_1
_geom_contact_atom_site_label_2
_geom_contact_distance
_geom_contact_publ_flag
_geom_contact_site_symmetry_1
_geom_contact_site_symmetry_2
Se1 C6 3.495(14) no . .
Se1 C7 3.343(16) no . .
Se1 C14 3.318(16) no . .
Se21 C26 3.451(14) no . .
Se21 C27 3.461(19) no . .
Se21 C34 3.360(17) no . .
O1 N5 2.727(17) no . .
O21 N25 2.736(17) no . .
N2 C14 3.546(19) no . .
N3 C11 2.82(2) no . .
N3 C14 3.589(19) no . .
N5 C6 3.56(2) no . .
N22 C34 3.574(19) no . .
N23 C27 3.59(2) no . .
N23 C31 2.85(2) no . .
N23 C34 3.595(18) no . .
N25 C26 3.52(2) no . .
C1 C7 3.05(2) no . .
C4 C6 3.46(2) no . .
C4 C13 2.75(2) no . .
C6 C9 2.75(3) no . .
C7 C10 2.78(2) no . .
C8 C11 2.79(3) no . .
C12 C14 2.94(2) no . .
C21 C27 3.17(3) no . .
C24 C26 3.46(2) no . .
C24 C33 2.70(2) no . .
C26 C29 2.77(3) no . .
C27 C30 2.76(3) no . .
C28 C31 2.78(2) no . .
C32 C34 2.94(2) no . .
Se1 C4 3.549(14) no . 2_656
Se21 C24 3.570(14) no . 2_565
O1 N2 3.134(16) no . 2_666
O1 C1 3.274(16) no . 2_666
O1 C6 3.520(19) no . 2_666
O1 C7 3.45(2) no . 2_666
O1 C12 3.317(16) no . 2_766
O21 N22 3.312(16) no . 2_665
O21 C21 3.389(19) no . 2_665
O21 C26 3.588(18) no . 2_665
O21 C27 3.21(2) no . 2_665
O21 C32 3.388(18) no . 2_675
N2 O1 3.134(16) no . 2_666
N3 C14 3.480(19) no . 2_666
N3 C30 3.60(2) no . 2_666
N5 C4 3.448(18) no . 2_666
N22 O21 3.312(16) no . 2_665
N23 C10 3.57(2) no . 2_666
N23 C34 3.529(19) no . 2_665
N25 C24 3.482(18) no . 2_665
C1 O1 3.274(16) no . 2_666
C1 C12 3.466(18) no . 2_666
C4 Se1 3.549(14) no . 2_656
C4 N5 3.448(18) no . 2_666
C6 O1 3.520(19) no . 2_666
C7 O1 3.45(2) no . 2_666
C10 N23 3.57(2) no . 2_666
C12 O1 3.317(16) no . 2_766
C12 C1 3.466(18) no . 2_666
C12 C12 3.275(19) no . 2_766
C14 N3 3.480(19) no . 2_666
C21 O21 3.389(19) no . 2_665
C24 Se21 3.570(14) no . 2_565
C24 N25 3.482(18) no . 2_665
C26 O21 3.588(18) no . 2_665
C27 O21 3.21(2) no . 2_665
C30 N3 3.60(2) no . 2_666
C31 C34 3.60(2) no . 2_565
C32 O21 3.388(18) no . 2_675
C32 C32 3.34(2) no . 2_675
C34 N23 3.529(19) no . 2_665
C34 C31 3.60(2) no . 2_565
Se1 H7 2.7667 no . .
Se1 H14A 3.4691 no . .
Se1 H14B 3.0353 no . .
Se21 H27 3.0200 no . .
Se21 H34A 3.0727 no . .
Se21 H34B 3.5541 no . .
O1 H14A 2.7608 no . .
O1 H14B 3.2875 no . .
O21 H34A 3.2608 no . .
O21 H34B 2.7014 no . .
N2 H7 2.6279 no . .
N2 H11 2.6129 no . .
N3 H11 2.5111 no . .
N3 H12A 2.7785 no . .
N3 H12B 2.9225 no . .
N5 H12A 3.2235 no . .
N5 H12B 3.0214 no . .
N5 H13A 2.6984 no . .
N5 H13B 3.2543 no . .
N22 H27 2.6562 no . .
N22 H31 2.5907 no . .
N23 H31 2.6096 no . .
N23 H32A 2.8967 no . .
N23 H32B 2.7574 no . .
N25 H32A 3.0235 no . .
N25 H32B 3.2082 no . .
N25 H33A 3.2566 no . .
N25 H33B 2.6517 no . .
C1 H7 2.8242 no . .
C1 H14A 2.9153 no . .
C1 H14B 2.7541 no . .
C4 H13A 2.9366 no . .
C4 H14A 3.0371 no . .
C4 H14B 3.2141 no . .
C6 H8 3.2513 no . .
C6 H10 3.2562 no . .
C7 H9 3.2596 no . .
C7 H11 3.2733 no . .
C8 H10 3.2609 no . .
C9 H7 3.2657 no . .
C9 H11 3.2540 no . .
C10 H8 3.2589 no . .
C11 H7 3.2725 no . .
C11 H9 3.2512 no . .
C12 H13A 2.4995 no . .
C12 H13B 3.1650 no . .
C12 H14A 3.4425 no . .
C13 H12A 3.1826 no . .
C13 H12B 2.6143 no . .
C14 H12B 3.4298 no . .
C21 H27 3.0118 no . .
C21 H34A 2.7087 no . .
C21 H34B 2.9209 no . .
C24 H33B 2.8143 no . .
C24 H34A 3.2085 no . .
C24 H34B 3.0415 no . .
C26 H28 3.2397 no . .
C26 H30 3.2498 no . .
C27 H29 3.2488 no . .
C27 H31 3.2895 no . .
C28 H30 3.2298 no . .
C29 H27 3.2497 no . .
C29 H31 3.2690 no . .
C30 H28 3.2301 no . .
C31 H27 3.2863 no . .
C31 H29 3.2677 no . .
C32 H33A 3.1746 no . .
C32 H33B 2.4313 no . .
C32 H34B 3.4389 no . .
C33 H32A 2.5969 no . .
C33 H32B 3.1832 no . .
C34 H32A 3.4247 no . .
H7 H8 2.3472 no . .
H8 H9 2.3418 no . .
H9 H10 2.3119 no . .
H10 H11 2.3534 no . .
H12A H13A 3.4410 no . .
H12B H13A 2.3993 no . .
H12B H13B 3.4354 no . .
H13A H14A 2.8640 no . .
H13A H14B 2.3079 no . .
H13B H14A 2.3168 no . .
H13B H14B 2.4383 no . .
H27 H28 2.3071 no . .
H28 H29 2.3303 no . .
H29 H30 2.3170 no . .
H30 H31 2.3378 no . .
H32A H33A 3.4123 no . .
H32A H33B 2.3187 no . .
H32B H33B 3.3807 no . .
H33A H34A 2.3962 no . .
H33A H34B 2.3176 no . .
H33B H34A 2.3068 no . .
H33B H34B 2.8516 no . .
Se1 H7 3.4349 no . 2_556
Se1 H8 3.4012 no . 2_556
Se1 H12A 3.1616 no . 2_666
Se1 H12B 3.3209 no . 1_455
Se1 H12B 3.5735 no . 2_656
Se1 H13A 3.4945 no . 1_455
Se1 H29 3.0658 no . .
Se21 H9 3.2202 no . 1_554
Se21 H32A 2.9997 no . 1_545
Se21 H32A 3.3842 no . 2_565
Se21 H32B 3.1601 no . 2_665
Se21 H33B 3.5646 no . 1_545
Se21 H33B 3.2422 no . 2_565
O1 H7 3.0419 no . 2_666
O1 H12A 2.8827 no . 2_766
O1 H12B 2.9034 no . 2_766
O1 H29 3.5881 no . 1_655
O1 H30 3.2649 no . 1_655
O21 H27 2.5783 no . 2_665
O21 H32A 3.1492 no . 2_675
O21 H32B 2.7868 no . 2_675
N2 H14A 3.3698 no . 2_666
N2 H14B 3.3084 no . 2_656
N3 H14A 2.6815 no . 2_666
N3 H30 3.3277 no . 2_666
N5 H12A 3.3397 no . 2_666
N22 H34A 3.2092 no . 2_565
N22 H34B 3.1785 no . 2_665
N23 H10 2.9058 no . 2_666
N23 H34B 2.6792 no . 2_665
N25 H32B 3.5913 no . 2_665
C1 H12A 2.9939 no . 2_666
C4 H14A 3.0618 no . 2_666
C6 H13A 3.3994 no . 2_656
C6 H14B 2.8956 no . 2_656
C7 H12B 3.3827 no . 1_455
C7 H13A 3.0337 no . 2_656
C7 H14B 3.5112 no . 2_656
C7 H30 3.1123 no . 2_566
C8 H13A 3.1270 no . 2_656
C8 H28 3.4518 no . 2_556
C8 H29 3.2843 no . 2_556
C8 H30 3.0739 no . 2_566
C8 H31 3.0679 no . 2_566
C9 H31 3.3622 no . 2_566
C9 H34A 3.4282 no . 1_556
C9 H34B 3.3853 no . 1_556
C10 H14B 3.3314 no . 2_656
C10 H28 3.4674 no . 2_656
C10 H34B 3.0859 no . 1_556
C11 H14B 2.8130 no . 2_656
C11 H28 3.3810 no . 2_656
C12 H7 3.3785 no . 1_655
C12 H12A 2.9882 no . 2_766
C12 H12B 3.0081 no . 2_766
C12 H14A 3.5901 no . 2_666
C12 H30 3.4616 no . 2_666
C13 H29 3.2174 no . 1_655
C13 H30 3.5106 no . 1_655
C21 H32B 3.2397 no . 2_665
C24 H10 3.4518 no . 2_666
C24 H34B 3.0901 no . 2_665
C26 H33B 3.3548 no . 2_565
C26 H34A 2.9848 no . 2_565
C27 H32A 3.4908 no . 1_545
C27 H33B 3.3622 no . 2_565
C28 H8 3.3172 no . 2_556
C28 H9 3.3970 no . 2_556
C28 H14A 3.5345 no . .
C29 H8 3.3633 no . 2_556
C29 H12A 3.5431 no . 2_666
C29 H13A 3.5908 no . 1_455
C29 H13B 3.2684 no . 1_455
C29 H14A 3.1383 no . .
C30 H8 3.5353 no . 2_566
C30 H12A 3.4975 no . 2_666
C30 H13B 3.3262 no . 1_455
C30 H14A 3.5443 no . .
C30 H34A 3.3462 no . 2_565
C31 H8 3.3845 no . 2_566
C31 H11 3.2930 no . 2_666
C31 H34A 2.6807 no . 2_565
C32 H10 3.4246 no . 2_666
C32 H27 3.3131 no . 1_565
C32 H32A 3.2492 no . 2_675
C32 H32B 2.8994 no . 2_675
C33 H27 3.5905 no . 2_665
C34 H31 3.5979 no . 2_565
H7 Se1 3.4349 no . 2_556
H7 O1 3.0419 no . 2_666
H7 C12 3.3785 no . 1_455
H7 H12A 3.5909 no . 1_455
H7 H12A 3.5349 no . 2_666
H7 H12B 2.4739 no . 1_455
H7 H13A 3.2744 no . 2_656
H7 H30 3.0110 no . 2_566
H8 Se1 3.4012 no . 2_556
H8 C28 3.3172 no . 2_556
H8 C29 3.3633 no . 2_556
H8 C30 3.5353 no . 2_566
H8 C31 3.3845 no . 2_566
H8 H11 3.2483 no . 1_455
H8 H13A 3.3944 no . 2_656
H8 H28 2.7319 no . 2_556
H8 H29 2.8305 no . 2_556
H8 H30 2.9681 no . 2_566
H8 H31 2.6807 no . 2_566
H9 Se21 3.2202 no . 1_556
H9 C28 3.3970 no . 2_556
H9 H28 3.1380 no . 2_556
H9 H31 3.2178 no . 2_566
H9 H33A 3.2160 no . 1_546
H9 H33B 3.2724 no . 1_546
H9 H34A 3.3001 no . 1_556
H9 H34B 3.4525 no . 1_556
H10 N23 2.9058 no . 2_666
H10 C24 3.4518 no . 2_666
H10 C32 3.4246 no . 2_666
H10 H27 3.3685 no . 2_656
H10 H28 3.0349 no . 2_656
H10 H32B 2.7654 no . 2_666
H10 H33A 3.5946 no . 1_546
H10 H34B 2.9235 no . 1_556
H11 C31 3.2930 no . 2_666
H11 H8 3.2483 no . 1_655
H11 H14B 2.9943 no . 2_656
H11 H28 2.8730 no . 2_656
H11 H31 2.9036 no . 2_666
H12A Se1 3.1616 no . 2_666
H12A O1 2.8827 no . 2_766
H12A N5 3.3397 no . 2_666
H12A C1 2.9939 no . 2_666
H12A C12 2.9882 no . 2_766
H12A C29 3.5431 no . 2_666
H12A C30 3.4975 no . 2_666
H12A H7 3.5909 no . 1_655
H12A H7 3.5349 no . 2_666
H12A H12A 3.0149 no . 2_766
H12A H12B 2.5777 no . 2_766
H12A H13A 3.5852 no . 2_766
H12A H14A 3.0974 no . 2_666
H12A H29 3.0516 no . 2_666
H12A H30 2.9516 no . 2_666
H12B Se1 3.3209 no . 1_655
H12B Se1 3.5735 no . 2_656
H12B O1 2.9034 no . 2_766
H12B C7 3.3827 no . 1_655
H12B C12 3.0081 no . 2_766
H12B H7 2.4739 no . 1_655
H12B H12A 2.5777 no . 2_766
H12B H12B 3.0543 no . 2_766
H12B H30 3.2934 no . 2_666
H13A Se1 3.4945 no . 1_655
H13A C6 3.3994 no . 2_656
H13A C7 3.0337 no . 2_656
H13A C8 3.1270 no . 2_656
H13A C29 3.5908 no . 1_655
H13A H7 3.2744 no . 2_656
H13A H8 3.3944 no . 2_656
H13A H12A 3.5852 no . 2_766
H13A H29 2.8251 no . 1_655
H13B C29 3.2684 no . 1_655
H13B C30 3.3262 no . 1_655
H13B H29 2.8781 no . 1_655
H13B H30 2.9636 no . 1_655
H13B H33A 3.1590 no . 2_665
H14A N2 3.3698 no . 2_666
H14A N3 2.6815 no . 2_666
H14A C4 3.0618 no . 2_666
H14A C12 3.5901 no . 2_666
H14A C28 3.5345 no . .
H14A C29 3.1383 no . .
H14A C30 3.5443 no . .
H14A H12A 3.0974 no . 2_666
H14A H29 3.1134 no . .
H14B N2 3.3084 no . 2_656
H14B C6 2.8956 no . 2_656
H14B C7 3.5112 no . 2_656
H14B C10 3.3314 no . 2_656
H14B C11 2.8130 no . 2_656
H14B H11 2.9943 no . 2_656
H14B H28 3.3918 no . .
H14B H29 3.4363 no . .
H27 O21 2.5783 no . 2_665
H27 C32 3.3131 no . 1_545
H27 C33 3.5905 no . 2_665
H27 H10 3.3685 no . 2_656
H27 H32A 2.5827 no . 1_545
H27 H32B 3.1891 no . 1_545
H27 H32B 3.4731 no . 2_665
H27 H33A 3.4730 no . 2_665
H28 C8 3.4518 no . 2_556
H28 C10 3.4674 no . 2_656
H28 C11 3.3810 no . 2_656
H28 H8 2.7319 no . 2_556
H28 H9 3.1380 no . 2_556
H28 H10 3.0349 no . 2_656
H28 H11 2.8730 no . 2_656
H28 H14B 3.3918 no . .
H28 H31 3.4677 no . 1_545
H29 Se1 3.0658 no . .
H29 O1 3.5881 no . 1_455
H29 C8 3.2843 no . 2_556
H29 C13 3.2174 no . 1_455
H29 H8 2.8305 no . 2_556
H29 H12A 3.0516 no . 2_666
H29 H13A 2.8251 no . 1_455
H29 H13B 2.8781 no . 1_455
H29 H14A 3.1134 no . .
H29 H14B 3.4363 no . .
H30 O1 3.2649 no . 1_455
H30 N3 3.3277 no . 2_666
H30 C7 3.1123 no . 2_566
H30 C8 3.0739 no . 2_566
H30 C12 3.4616 no . 2_666
H30 C13 3.5106 no . 1_455
H30 H7 3.0110 no . 2_566
H30 H8 2.9681 no . 2_566
H30 H12A 2.9516 no . 2_666
H30 H12B 3.2934 no . 2_666
H30 H13B 2.9636 no . 1_455
H31 C8 3.0679 no . 2_566
H31 C9 3.3622 no . 2_566
H31 C34 3.5979 no . 2_565
H31 H8 2.6807 no . 2_566
H31 H9 3.2178 no . 2_566
H31 H11 2.9036 no . 2_666
H31 H28 3.4677 no . 1_565
H31 H34A 2.6199 no . 2_565
H32A Se21 2.9997 no . 1_565
H32A Se21 3.3842 no . 2_565
H32A O21 3.1492 no . 2_675
H32A C27 3.4908 no . 1_565
H32A C32 3.2492 no . 2_675
H32A H27 2.5827 no . 1_565
H32A H32A 3.4513 no . 2_675
H32A H32B 2.6815 no . 2_675
H32B Se21 3.1601 no . 2_665
H32B O21 2.7868 no . 2_675
H32B N25 3.5913 no . 2_665
H32B C21 3.2397 no . 2_665
H32B C32 2.8994 no . 2_675
H32B H10 2.7654 no . 2_666
H32B H27 3.1891 no . 1_565
H32B H27 3.4731 no . 2_665
H32B H32A 2.6815 no . 2_675
H32B H32B 2.7587 no . 2_675
H32B H34B 3.3492 no . 2_665
H33A H9 3.2160 no . 1_564
H33A H10 3.5946 no . 1_564
H33A H13B 3.1590 no . 2_665
H33A H27 3.4730 no . 2_665
H33B Se21 3.5646 no . 1_565
H33B Se21 3.2422 no . 2_565
H33B C26 3.3548 no . 2_565
H33B C27 3.3622 no . 2_565
H33B H9 3.2724 no . 1_564
H34A N22 3.2092 no . 2_565
H34A C9 3.4282 no . 1_554
H34A C26 2.9848 no . 2_565
H34A C30 3.3462 no . 2_565
H34A C31 2.6807 no . 2_565
H34A H9 3.3001 no . 1_554
H34A H31 2.6199 no . 2_565
H34B N22 3.1785 no . 2_665
H34B N23 2.6792 no . 2_665
H34B C9 3.3853 no . 1_554
H34B C10 3.0859 no . 1_554
H34B C24 3.0901 no . 2_665
H34B H9 3.4525 no . 1_554
H34B H10 2.9235 no . 1_554
H34B H32B 3.3492 no . 2_665

#==============================================================================

#==============================================================================
# Additional structures and associated data_? identifiers
# should be added at this point if there is more than one 
# structure analysis in the CIF.


_shelx_res_file                  
;
TITL SNDN72r
CELL  0.71075 7.82830 7.97310 18.44700 97.92980 94.63710 90.04180
ZERR  4 0.00133 0.00143 0.00347 0.00640 0.00490 0.00520
LATT 1
SFAC C H N O SE
UNIT 44 44 12 4 4
L.S. 5
FMAP 2
PLAN 15
BOND $H
CONF
LIST 4
TEMP -100.0
ACTA
SIZE 0.020 0.090 0.100
WGHT    0.200000
BASF   0.12015
FVAR      10.65695
SE1   5    0.214481    0.077969    0.460523    11.00000    0.03427    0.03417 =
         0.05330    0.00640   -0.00429   -0.00766
SE21  5    0.104175    0.207954   -0.025197    11.00000    0.03670    0.03318 =
         0.05632    0.00101    0.00175   -0.00477
O1    4    0.795174    0.441996    0.435182    11.00000    0.02598    0.06830 =
         0.05494    0.01273    0.00265   -0.01573
O21   4    0.427623    0.791968   -0.068657    11.00000    0.03958    0.04505 =
         0.06010    0.00448    0.00851   -0.00675
N2    3    0.441590    0.246222    0.580716    11.00000    0.02806    0.03012 =
         0.04043    0.00184    0.00471   -0.00214
N3    3    0.599740    0.333292    0.594683    11.00000    0.02697    0.03107 =
         0.05457    0.00190   -0.00289   -0.00959
N5    3    0.531116    0.263479    0.476705    11.00000    0.02752    0.02683 =
         0.05937    0.00747    0.00136   -0.00689
N22   3    0.245135    0.468745    0.088683    11.00000    0.03963    0.03029 =
         0.04609    0.01203   -0.00968   -0.00863
N23   3    0.319113    0.627421    0.098099    11.00000    0.02906    0.03739 =
         0.04323    0.00973    0.00187   -0.00568
N25   3    0.269745    0.529769   -0.018178    11.00000    0.03431    0.04033 =
         0.04102   -0.00516   -0.00305    0.01029
C1    1    0.394755    0.202628    0.510040    11.00000    0.01314    0.01597 =
         0.06062    0.01122    0.00118    0.00283
C4    1    0.644597    0.342071    0.530336    11.00000    0.03628    0.03148 =
         0.04675    0.00201   -0.01054    0.00388
C6    1    0.359234    0.204860    0.644177    11.00000    0.05052    0.02354 =
         0.04240   -0.00666   -0.00238   -0.00325
C7    1    0.182811    0.187045    0.640459    11.00000    0.05249    0.05843 =
         0.04356    0.01387    0.01021    0.00936
AFIX  43
H7    2    0.114542    0.206442    0.597517    11.00000   -1.20000
AFIX   0
C8    1    0.106769    0.140494    0.700221    11.00000    0.04973    0.04551 =
         0.06558   -0.00220    0.01132   -0.01349
AFIX  43
H8    2   -0.013880    0.124276    0.697981    11.00000   -1.20000
AFIX   0
C9    1    0.208802    0.117696    0.763601    11.00000    0.11140    0.05190 =
         0.03271   -0.00271    0.01964   -0.00865
AFIX  43
H9    2    0.156883    0.085153    0.804412    11.00000   -1.20000
AFIX   0
C10   1    0.382704    0.141563    0.767811    11.00000    0.07011    0.07411 =
         0.03198    0.00354   -0.00924   -0.01769
AFIX  43
H10   2    0.450237    0.128018    0.811730    11.00000   -1.20000
AFIX   0
C11   1    0.460880    0.185761    0.707672    11.00000    0.06367    0.05631 =
         0.04745   -0.00209   -0.00429   -0.00284
AFIX  43
H11   2    0.581490    0.202482    0.710134    11.00000   -1.20000
AFIX   0
C12   1    0.811099    0.418492    0.507298    11.00000    0.02085    0.02220 =
         0.09201    0.03115   -0.00770   -0.00745
AFIX  23
H12A  2    0.837365    0.528471    0.538268    11.00000   -1.20000
H12B  2    0.907775    0.341594    0.515622    11.00000   -1.20000
AFIX   0
C13   1    0.732737    0.292481    0.387534    11.00000    0.04247    0.04872 =
         0.07363    0.00017    0.01428   -0.00413
AFIX  23
H13A  2    0.804467    0.194954    0.397822    11.00000   -1.20000
H13B  2    0.742938    0.308920    0.335828    11.00000   -1.20000
AFIX   0
C14   1    0.547292    0.253407    0.397831    11.00000    0.04890    0.03120 =
         0.04225    0.00315    0.00611   -0.00703
AFIX  23
H14A  2    0.470874    0.336279    0.376715    11.00000   -1.20000
H14B  2    0.514878    0.138578    0.372781    11.00000   -1.20000
AFIX   0
C21   1    0.212060    0.410095    0.016153    11.00000    0.04270    0.03660 =
         0.04192    0.00947    0.00152    0.01179
C24   1    0.332463    0.661996    0.031599    11.00000    0.03120    0.03954 =
         0.04746    0.01096    0.00258   -0.00435
C26   1    0.208607    0.398383    0.152470    11.00000    0.02561    0.05147 =
         0.04793    0.01430   -0.00262   -0.00387
C27   1    0.237587    0.228583    0.159329    11.00000    0.04297    0.05470 =
         0.07023    0.01906    0.01140    0.00728
AFIX  43
H27   2    0.284329    0.155765    0.120887    11.00000   -1.20000
AFIX   0
C28   1    0.198393    0.167741    0.221579    11.00000    0.04032    0.05456 =
         0.08495    0.04054    0.01461   -0.00474
AFIX  43
H28   2    0.221247    0.052758    0.226659    11.00000   -1.20000
AFIX   0
C29   1    0.126066    0.269994    0.277456    11.00000    0.04588    0.08201 =
         0.05953    0.02553   -0.00724   -0.01149
AFIX  43
H29   2    0.096846    0.225388    0.320058    11.00000   -1.20000
AFIX   0
C30   1    0.097110    0.437066    0.270423    11.00000    0.05395    0.08385 =
         0.03968    0.00759   -0.00037   -0.00383
AFIX  43
H30   2    0.045890    0.507064    0.308466    11.00000   -1.20000
AFIX   0
C31   1    0.140442    0.506506    0.209439    11.00000    0.04602    0.04478 =
         0.04091    0.00029   -0.00677   -0.01237
AFIX  43
H31   2    0.124563    0.623459    0.206258    11.00000   -1.20000
AFIX   0
C32   1    0.394784    0.821654    0.007509    11.00000    0.05040    0.03901 =
         0.05253    0.01266    0.01425   -0.01457
AFIX  23
H32A  2    0.307381    0.910683    0.015012    11.00000   -1.20000
H32B  2    0.501209    0.861874    0.037558    11.00000   -1.20000
AFIX   0
C33   1    0.280495    0.713807   -0.109940    11.00000    0.03687    0.06167 =
         0.03837    0.01016   -0.00102   -0.01542
AFIX  23
H33A  2    0.289908    0.719460   -0.162746    11.00000   -1.20000
H33B  2    0.177094    0.776814   -0.095191    11.00000   -1.20000
AFIX   0
C34   1    0.260899    0.533023   -0.098650    11.00000    0.03898    0.05371 =
         0.03497    0.00853    0.00218   -0.00030
AFIX  23
H34A  2    0.149482    0.486340   -0.122065    11.00000   -1.20000
H34B  2    0.353774    0.464231   -0.120585    11.00000   -1.20000
AFIX   0
HKLF 5
 
REM  SNDN72r
REM R1 =  0.1235 for    2576 Fo > 4sig(Fo)  and  0.1583 for all    4171 data
REM    290 parameters refined using      0 restraints
 
END  
     
WGHT      0.2000      0.0000 

REM Highest difference peak  2.492,  deepest hole -1.174,  1-sigma level  0.284
Q1    1   0.1194  0.1723  0.4679  11.00000  0.05    2.49
Q2    1   0.2018  0.1069 -0.0324  11.00000  0.05    2.40
Q3    1   0.2805  1.0349 -0.0233  11.00000  0.05    2.05
Q4    1   0.0029  0.3082 -0.0329  11.00000  0.05    2.00
Q5    1   1.0196  0.2542  0.4601  11.00000  0.05    1.94
Q6    1  -0.0601  0.3670 -0.0308  11.00000  0.05    1.93
Q7    1   0.3135 -0.0224  0.4688  11.00000  0.05    1.88
Q8    1   0.8563  0.3938  0.4572  11.00000  0.05    1.79
Q9    1   0.4546  0.8959 -0.0221  11.00000  0.05    1.65
Q10   1   0.2245  0.1353  0.5090  11.00000  0.05    1.41
Q11   1   1.0130  0.5423  0.5387  11.00000  0.05    1.36
Q12   1   0.2490  0.2293 -0.0433  11.00000  0.05    1.28
Q13   1   1.0000  0.5000  0.5000  10.50000  0.05    1.21
Q14   1   0.5201  0.6876  0.0138  11.00000  0.05    1.17
Q15   1   0.3490  0.1376  0.4710  11.00000  0.05    1.11
;
_shelx_res_checksum              50124
_chemical_name_systematic        '[Se(Tr3)]'
_exptl_crystal_recrystallization_method 
'Re-crystallisation from solvent: acetone, hexane'
####################################################################### 
# 
# This file contains crystal structure data downloaded from the 
# Cambridge Structural Database (CSD) hosted by the Cambridge 
# Crystallographic Data Centre (CCDC).
# 
# Full information about CCDC data access policies and citation 
# guidelines are available at http://www.ccdc.cam.ac.uk/access/V1 
# 
# Audit and citation data items may have been added by the CCDC. 
# Please retain this information to preserve the provenance of 
# this file and to allow appropriate attribution of the data. 
# 
#######################################################################

data_[Se(Tr4)]
_database_code_depnum_ccdc_archive 'CCDC 1024817'
_audit_update_record             
;
2014-09-17 deposited with the CCDC.
2015-01-02 downloaded from the CCDC.
;

#==============================================================================
# CHEMICAL DATA

_chemical_formula_sum            'C21 H21 N3 O Se'
_chemical_formula_moiety         'C21 H21 N3 O Se'
_chemical_formula_weight         410.38
_chemical_melting_point          ?

#==============================================================================
# CRYSTAL DATA
_space_group_crystal_system      triclinic
_space_group_name_H-M_alt        'P -1'
_space_group_name_Hall           '-P 1'
_space_group_IT_number           2
loop_
_symmetry_equiv_pos_site_id
_space_group_symop_operation_xyz
1 +X,+Y,+Z
2 -X,-Y,-Z
#------------------------------------------------------------------------------
_cell_length_a                   8.5326(19)
_cell_length_b                   10.637(3)
_cell_length_c                   11.589(3)
_cell_angle_alpha                107.558(4)
_cell_angle_beta                 101.546(4)
_cell_angle_gamma                107.498(3)
_cell_volume                     906.2(4)
_cell_formula_units_Z            2
_cell_measurement_reflns_used    3229
_cell_measurement_theta_min      1.90
_cell_measurement_theta_max      25.40
_cell_measurement_temperature    173
#------------------------------------------------------------------------------
_exptl_crystal_description       prism
_exptl_crystal_colour            colorless
_exptl_crystal_size_max          0.210
_exptl_crystal_size_mid          0.090
_exptl_crystal_size_min          0.040
_exptl_crystal_density_diffrn    1.504
_exptl_crystal_density_meas      ?
_exptl_crystal_density_method    'not measured'
_exptl_crystal_F_000             420.00
_exptl_absorpt_coefficient_mu    2.087
_exptl_absorpt_correction_type   multi-scan
_exptl_absorpt_process_details   'REQAB (Rigaku, 1998)'
_exptl_absorpt_correction_T_min  0.654
_exptl_absorpt_correction_T_max  0.920

#==============================================================================
# EXPERIMENTAL DATA

_diffrn_ambient_temperature      173
_diffrn_radiation_type           'Mo K\a'
_diffrn_radiation_wavelength     0.71075
_diffrn_measurement_device_type  'Rigaku XtaLAB P200'
_diffrn_measurement_method       \w
_diffrn_detector_area_resol_mean 11.628
_diffrn_reflns_number            11092
_diffrn_reflns_av_R_equivalents  0.0454
_diffrn_reflns_theta_max         25.378
_diffrn_reflns_theta_min         1.945
_diffrn_reflns_theta_full        25.242
_diffrn_measured_fraction_theta_max 0.988
_diffrn_measured_fraction_theta_full 0.991
_diffrn_reflns_Laue_measured_fraction_max 0.988
_diffrn_reflns_Laue_measured_fraction_full 0.991
_diffrn_reflns_point_group_measured_fraction_max 0.988
_diffrn_reflns_point_group_measured_fraction_full 0.991
_diffrn_reflns_limit_h_min       -10
_diffrn_reflns_limit_h_max       10
_diffrn_reflns_limit_k_min       -12
_diffrn_reflns_limit_k_max       12
_diffrn_reflns_limit_l_min       -13
_diffrn_reflns_limit_l_max       13
_diffrn_standards_number         0
_diffrn_standards_interval_count .
_diffrn_standards_decay_%        ?

#==============================================================================
# REFINEMENT DATA

_refine_special_details          
;
    Refinement was performed using all reflections. The weighted 
    R-factor (wR) and goodness of fit (S) are based on F^2^.
    R-factor (gt) are based on F. The threshold expression of
    F^2^ > 2.0 sigma(F^2^) is used only for calculating R-factor (gt).
;
_reflns_number_total             3280
_reflns_number_gt                2944
_reflns_threshold_expression     F^2^>2.0\s(F^2^)
_refine_ls_structure_factor_coef Fsqd
_refine_ls_R_factor_all          0.0265
_refine_ls_R_factor_gt           0.0241
_refine_ls_wR_factor_ref         0.0546
_refine_ls_wR_factor_gt          0.0542
_refine_ls_number_restraints     0
_refine_ls_hydrogen_treatment    constr
_refine_ls_number_reflns         3280
_refine_ls_number_parameters     238
_refine_ls_goodness_of_fit_ref   0.985
_refine_ls_weighting_scheme      calc
_refine_ls_weighting_details     
'w = 1/[\s^2^(Fo^2^)+(0.0191P)^2^+0.0000P] where P=(Fo^2^+2Fc^2^)/3'
_atom_sites_solution_hydrogens   geom
_atom_sites_solution_primary     direct
_atom_sites_solution_secondary   difmap
_refine_ls_shift/su_max          0.000
_refine_diff_density_max         0.35
_refine_diff_density_min         -0.41
_refine_ls_extinction_method     none
_refine_ls_extinction_coef       ?

loop_
_atom_type_symbol
_atom_type_description
_atom_type_scat_dispersion_real
_atom_type_scat_dispersion_imag
_atom_type_scat_source
C C 0.0033 0.0016
;
International Tables for Crystallography
(Vol. C, Tables 4.2.6.8 and 6.1.1.4)
;
H H 0.0000 0.0000
;
International Tables for Crystallography
(Vol. C, Table 6.1.1.4)
;
N N 0.0061 0.0033
;
International Tables for Crystallography
(Vol. C, Tables 4.2.6.8 and 6.1.1.4)
;
O O 0.0106 0.0060
;
International Tables for Crystallography
(Vol. C, Tables 4.2.6.8 and 6.1.1.4)
;
Se Se -0.0929 2.2259
;
International Tables for Crystallography
(Vol. C, Tables 4.2.6.8 and 6.1.1.4)
;

#==============================================================================
# ATOMIC COORDINATES AND THERMAL PARAMETERS

loop_
_atom_site_label
_atom_site_type_symbol
_atom_site_fract_x
_atom_site_fract_y
_atom_site_fract_z
_atom_site_U_iso_or_equiv
_atom_site_adp_type
_atom_site_occupancy
_atom_site_site_symmetry_multiplicity
_atom_site_calc_flag
_atom_site_refinement_flags
_atom_site_disorder_assembly
_atom_site_disorder_group
Se1 Se 1.09830(3) 0.37296(2) 0.07155(2) 0.02361(7) Uani 1 2 d . . .
O1 O 0.68846(17) 0.61454(14) 0.28632(12) 0.0258(3) Uani 1 2 d . . .
N2 N 0.7274(2) 0.24928(16) 0.00092(15) 0.0234(3) Uani 1 2 d . . .
N3 N 0.5865(2) 0.27778(17) 0.02623(16) 0.0272(4) Uani 1 2 d . . .
N5 N 0.8347(2) 0.45713(15) 0.15014(14) 0.0200(3) Uani 1 2 d . . .
C1 C 0.8800(3) 0.35756(19) 0.07374(18) 0.0205(4) Uani 1 2 d . . .
C4 C 0.6584(3) 0.4051(2) 0.11655(18) 0.0231(4) Uani 1 2 d . . .
C6 C 0.7043(2) 0.11875(19) -0.09851(18) 0.0225(4) Uani 1 2 d . . .
C7 C 0.7448(3) 0.0150(2) -0.06343(19) 0.0256(4) Uani 1 2 d . . .
C8 C 0.7359(3) -0.1039(2) -0.1606(2) 0.0284(5) Uani 1 2 d . . .
C9 C 0.6888(3) -0.1213(2) -0.2879(2) 0.0268(4) Uani 1 2 d . . .
C10 C 0.6431(3) -0.0177(2) -0.3181(2) 0.0263(4) Uani 1 2 d . . .
C11 C 0.6490(3) 0.10354(19) -0.22518(19) 0.0244(4) Uani 1 2 d . . .
C12 C 0.7941(3) 0.0291(2) 0.0734(2) 0.0350(5) Uani 1 2 d . . .
C13 C 0.6872(3) -0.2500(2) -0.3896(2) 0.0375(5) Uani 1 2 d . . .
C14 C 0.5923(3) 0.2108(2) -0.2624(2) 0.0324(5) Uani 1 2 d . . .
C15 C 0.5685(3) 0.4944(2) 0.1772(2) 0.0286(5) Uani 1 2 d . . .
C16 C 0.8357(3) 0.6935(2) 0.25931(19) 0.0254(4) Uani 1 2 d . . .
C17 C 0.9512(3) 0.8209(2) 0.38303(19) 0.0288(5) Uani 1 2 d . . .
C18 C 1.0580(3) 0.7594(2) 0.45205(19) 0.0270(4) Uani 1 2 d . . .
C19 C 1.1535(3) 0.8120(2) 0.5801(2) 0.0321(5) Uani 1 2 d . . .
C20 C 1.2401(3) 0.7343(2) 0.6222(2) 0.0356(5) Uani 1 2 d . . .
C21 C 1.2305(3) 0.6063(2) 0.5376(2) 0.0329(5) Uani 1 2 d . . .
C22 C 1.1373(3) 0.5545(2) 0.4090(2) 0.0267(4) Uani 1 2 d . . .
C23 C 1.0517(3) 0.63204(19) 0.36741(18) 0.0230(4) Uani 1 2 d . . .
C24 C 0.9472(3) 0.60516(18) 0.23446(18) 0.0217(4) Uani 1 2 d . . .
H8 H 0.763 -0.17613 -0.13934 0.0341 Uiso 1 2 calc R . .
H10 H 0.60659 -0.03011 -0.40527 0.0316 Uiso 1 2 calc R . .
H12A H 0.82793 -0.0497 0.07895 0.0420 Uiso 1 2 calc R . .
H12B H 0.69485 0.02578 0.10449 0.0420 Uiso 1 2 calc R . .
H12C H 0.89166 0.12038 0.12584 0.0420 Uiso 1 2 calc R . .
H13A H 0.80587 -0.23541 -0.39055 0.0450 Uiso 1 2 calc R . .
H13B H 0.61544 -0.26327 -0.47316 0.0450 Uiso 1 2 calc R . .
H13C H 0.63916 -0.33514 -0.37129 0.0450 Uiso 1 2 calc R . .
H14A H 0.67252 0.30774 -0.20364 0.0388 Uiso 1 2 calc R . .
H14B H 0.47506 0.19662 -0.25789 0.0388 Uiso 1 2 calc R . .
H14C H 0.59234 0.19792 -0.34971 0.0388 Uiso 1 2 calc R . .
H15A H 0.51205 0.52672 0.11503 0.0343 Uiso 1 2 calc R . .
H15B H 0.47728 0.43632 0.20226 0.0343 Uiso 1 2 calc R . .
H16 H 0.8011 0.72337 0.1874 0.0304 Uiso 1 2 calc R . .
H17A H 1.02578 0.89976 0.36576 0.0346 Uiso 1 2 calc R . .
H17B H 0.88113 0.85673 0.43304 0.0346 Uiso 1 2 calc R . .
H19 H 1.15982 0.89976 0.63807 0.0385 Uiso 1 2 calc R . .
H20 H 1.30626 0.76932 0.70975 0.0427 Uiso 1 2 calc R . .
H21 H 1.28845 0.55336 0.56792 0.0395 Uiso 1 2 calc R . .
H22 H 1.13244 0.46748 0.35074 0.0320 Uiso 1 2 calc R . .
H24 H 1.02789 0.64571 0.19132 0.0260 Uiso 1 2 calc R . .


loop_
_atom_site_aniso_label
_atom_site_aniso_U_11
_atom_site_aniso_U_22
_atom_site_aniso_U_33
_atom_site_aniso_U_12
_atom_site_aniso_U_13
_atom_site_aniso_U_23
Se1 0.02131(11) 0.02500(11) 0.02796(12) 0.01227(9) 0.00939(9) 0.01049(9)
O1 0.0249(7) 0.0291(7) 0.0215(7) 0.0133(6) 0.0075(6) 0.0045(6)
N2 0.0188(8) 0.0225(8) 0.0254(9) 0.0092(7) 0.0056(7) 0.0046(7)
N3 0.0211(9) 0.0287(9) 0.0287(10) 0.0110(8) 0.0076(8) 0.0060(8)
N5 0.0198(8) 0.0199(8) 0.0192(8) 0.0092(7) 0.0054(7) 0.0052(7)
C1 0.0224(10) 0.0205(9) 0.0205(10) 0.0101(9) 0.0065(9) 0.0086(8)
C4 0.0200(10) 0.0274(10) 0.0216(10) 0.0112(9) 0.0056(9) 0.0079(9)
C6 0.0180(10) 0.0189(9) 0.0253(11) 0.0059(8) 0.0058(9) 0.0034(8)
C7 0.0218(10) 0.0249(10) 0.0272(11) 0.0072(9) 0.0056(9) 0.0097(9)
C8 0.0280(11) 0.0221(10) 0.0378(13) 0.0124(9) 0.0105(10) 0.0124(9)
C9 0.0206(10) 0.0229(10) 0.0325(12) 0.0073(9) 0.0101(9) 0.0051(9)
C10 0.0240(11) 0.0268(10) 0.0240(11) 0.0075(9) 0.0062(9) 0.0075(9)
C11 0.0183(10) 0.0220(10) 0.0284(11) 0.0060(8) 0.0046(9) 0.0074(9)
C12 0.0435(14) 0.0305(11) 0.0285(12) 0.0123(11) 0.0074(11) 0.0126(10)
C13 0.0416(14) 0.0322(12) 0.0392(13) 0.0184(11) 0.0184(12) 0.0069(10)
C14 0.0325(12) 0.0284(11) 0.0335(12) 0.0139(10) 0.0035(10) 0.0110(10)
C15 0.0233(11) 0.0343(11) 0.0251(11) 0.0148(10) 0.0062(9) 0.0050(9)
C16 0.0312(11) 0.0245(10) 0.0234(11) 0.0149(9) 0.0097(9) 0.0085(9)
C17 0.0339(12) 0.0230(10) 0.0272(11) 0.0116(10) 0.0104(10) 0.0055(9)
C18 0.0257(11) 0.0255(10) 0.0256(11) 0.0061(9) 0.0097(9) 0.0073(9)
C19 0.0293(12) 0.0311(11) 0.0238(11) 0.0055(10) 0.0067(10) 0.0021(9)
C20 0.0244(11) 0.0484(14) 0.0219(11) 0.0054(11) 0.0021(10) 0.0101(11)
C21 0.0233(11) 0.0428(13) 0.0340(13) 0.0110(10) 0.0076(10) 0.0193(11)
C22 0.0225(11) 0.0291(11) 0.0285(11) 0.0086(9) 0.0088(9) 0.0121(9)
C23 0.0196(10) 0.0234(10) 0.0226(10) 0.0046(8) 0.0073(9) 0.0075(8)
C24 0.0230(10) 0.0189(9) 0.0216(10) 0.0082(8) 0.0069(9) 0.0059(8)

#==============================================================================
_computing_data_collection       'CrystalClear-SM Expert 2.1 b32 (Rigaku, 2014)'
_computing_cell_refinement       'CrystalClear-SM Expert 2.1 b32'
_computing_data_reduction        'CrystalClear-SM Expert 2.1 b32'
_computing_structure_solution    'DIRDIF99-PATTY (Gould, et al., 1999)'
_computing_structure_refinement  'SHELXL2013 (Sheldrick, 2008)'
_computing_publication_material  'CrystalStructure 4.1 (Rigaku, 2014)'
_computing_molecular_graphics    'CrystalStructure 4.1'

#==============================================================================
# MOLECULAR GEOMETRY

_geom_special_details            
;
    ENTER SPECIAL DETAILS OF THE MOLECULAR GEOMETRY
;

loop_
_geom_bond_atom_site_label_1
_geom_bond_atom_site_label_2
_geom_bond_distance
_geom_bond_publ_flag
_geom_bond_site_symmetry_1
_geom_bond_site_symmetry_2
Se1 C1 1.827(2) yes . .
O1 C15 1.4143(19) yes . .
O1 C16 1.436(3) yes . .
N2 N3 1.390(3) yes . .
N2 C1 1.344(2) yes . .
N2 C6 1.440(2) yes . .
N3 C4 1.302(2) yes . .
N5 C1 1.368(3) yes . .
N5 C4 1.362(3) yes . .
N5 C24 1.4639(19) yes . .
C4 C15 1.496(3) yes . .
C6 C7 1.395(3) yes . .
C6 C11 1.392(3) yes . .
C7 C8 1.387(3) yes . .
C7 C12 1.505(3) yes . .
C8 C9 1.388(3) yes . .
C9 C10 1.388(4) yes . .
C9 C13 1.508(3) yes . .
C10 C11 1.388(3) yes . .
C11 C14 1.506(4) yes . .
C16 C17 1.524(2) yes . .
C16 C24 1.534(3) yes . .
C17 C18 1.510(4) yes . .
C18 C19 1.385(3) yes . .
C18 C23 1.391(3) yes . .
C19 C20 1.390(4) yes . .
C20 C21 1.385(3) yes . .
C21 C22 1.387(3) yes . .
C22 C23 1.381(3) yes . .
C23 C24 1.511(3) yes . .
C8 H8 0.950 no . .
C10 H10 0.950 no . .
C12 H12A 0.980 no . .
C12 H12B 0.980 no . .
C12 H12C 0.980 no . .
C13 H13A 0.980 no . .
C13 H13B 0.980 no . .
C13 H13C 0.980 no . .
C14 H14A 0.980 no . .
C14 H14B 0.980 no . .
C14 H14C 0.980 no . .
C15 H15A 0.990 no . .
C15 H15B 0.990 no . .
C16 H16 1.000 no . .
C17 H17A 0.990 no . .
C17 H17B 0.990 no . .
C19 H19 0.950 no . .
C20 H20 0.950 no . .
C21 H21 0.950 no . .
C22 H22 0.950 no . .
C24 H24 1.000 no . .

loop_
_geom_angle_atom_site_label_1
_geom_angle_atom_site_label_2
_geom_angle_atom_site_label_3
_geom_angle
_geom_angle_publ_flag
_geom_angle_site_symmetry_1
_geom_angle_site_symmetry_2
_geom_angle_site_symmetry_3
C15 O1 C16 112.26(16) yes . . .
N3 N2 C1 112.79(16) yes . . .
N3 N2 C6 121.43(13) yes . . .
C1 N2 C6 125.70(19) yes . . .
N2 N3 C4 103.22(15) yes . . .
C1 N5 C4 107.94(13) yes . . .
C1 N5 C24 127.22(17) yes . . .
C4 N5 C24 123.72(18) yes . . .
Se1 C1 N2 128.93(16) yes . . .
Se1 C1 N5 127.20(11) yes . . .
N2 C1 N5 103.86(18) yes . . .
N3 C4 N5 112.2(2) yes . . .
N3 C4 C15 127.16(18) yes . . .
N5 C4 C15 120.62(14) yes . . .
N2 C6 C7 118.45(18) yes . . .
N2 C6 C11 118.8(2) yes . . .
C7 C6 C11 122.74(18) yes . . .
C6 C7 C8 117.1(2) yes . . .
C6 C7 C12 122.04(19) yes . . .
C8 C7 C12 120.8(2) yes . . .
C7 C8 C9 122.4(2) yes . . .
C8 C9 C10 118.18(19) yes . . .
C8 C9 C13 120.3(2) yes . . .
C10 C9 C13 121.5(2) yes . . .
C9 C10 C11 122.1(2) yes . . .
C6 C11 C10 117.4(2) yes . . .
C6 C11 C14 122.18(18) yes . . .
C10 C11 C14 120.4(2) yes . . .
O1 C15 C4 110.37(17) yes . . .
O1 C16 C17 106.79(18) yes . . .
O1 C16 C24 109.25(17) yes . . .
C17 C16 C24 103.63(17) yes . . .
C16 C17 C18 102.99(17) yes . . .
C17 C18 C19 129.4(2) yes . . .
C17 C18 C23 110.47(17) yes . . .
C19 C18 C23 120.2(2) yes . . .
C18 C19 C20 118.9(2) yes . . .
C19 C20 C21 120.5(2) yes . . .
C20 C21 C22 120.8(3) yes . . .
C21 C22 C23 118.6(2) yes . . .
C18 C23 C22 121.08(18) yes . . .
C18 C23 C24 108.7(2) yes . . .
C22 C23 C24 130.21(18) yes . . .
N5 C24 C16 109.35(15) yes . . .
N5 C24 C23 117.48(18) yes . . .
C16 C24 C23 103.11(16) yes . . .
C7 C8 H8 118.825 no . . .
C9 C8 H8 118.822 no . . .
C9 C10 H10 118.939 no . . .
C11 C10 H10 118.945 no . . .
C7 C12 H12A 109.472 no . . .
C7 C12 H12B 109.469 no . . .
C7 C12 H12C 109.471 no . . .
H12A C12 H12B 109.469 no . . .
H12A C12 H12C 109.470 no . . .
H12B C12 H12C 109.477 no . . .
C9 C13 H13A 109.474 no . . .
C9 C13 H13B 109.467 no . . .
C9 C13 H13C 109.474 no . . .
H13A C13 H13B 109.468 no . . .
H13A C13 H13C 109.470 no . . .
H13B C13 H13C 109.473 no . . .
C11 C14 H14A 109.470 no . . .
C11 C14 H14B 109.473 no . . .
C11 C14 H14C 109.471 no . . .
H14A C14 H14B 109.473 no . . .
H14A C14 H14C 109.475 no . . .
H14B C14 H14C 109.466 no . . .
O1 C15 H15A 109.577 no . . .
O1 C15 H15B 109.579 no . . .
C4 C15 H15A 109.582 no . . .
C4 C15 H15B 109.578 no . . .
H15A C15 H15B 108.118 no . . .
O1 C16 H16 112.234 no . . .
C17 C16 H16 112.233 no . . .
C24 C16 H16 112.231 no . . .
C16 C17 H17A 111.171 no . . .
C16 C17 H17B 111.166 no . . .
C18 C17 H17A 111.166 no . . .
C18 C17 H17B 111.165 no . . .
H17A C17 H17B 109.101 no . . .
C18 C19 H19 120.539 no . . .
C20 C19 H19 120.547 no . . .
C19 C20 H20 119.766 no . . .
C21 C20 H20 119.762 no . . .
C20 C21 H21 119.624 no . . .
C22 C21 H21 119.613 no . . .
C21 C22 H22 120.702 no . . .
C23 C22 H22 120.706 no . . .
N5 C24 H24 108.849 no . . .
C16 C24 H24 108.850 no . . .
C23 C24 H24 108.848 no . . .

loop_
_geom_torsion_atom_site_label_1
_geom_torsion_atom_site_label_2
_geom_torsion_atom_site_label_3
_geom_torsion_atom_site_label_4
_geom_torsion
_geom_torsion_publ_flag
_geom_torsion_site_symmetry_1
_geom_torsion_site_symmetry_2
_geom_torsion_site_symmetry_3
_geom_torsion_site_symmetry_4
C15 O1 C16 C17 178.60(16) no . . . .
C15 O1 C16 C24 -69.9(2) no . . . .
C16 O1 C15 C4 52.0(2) no . . . .
N3 N2 C1 Se1 -177.55(17) no . . . .
N3 N2 C1 N5 1.4(2) no . . . .
C1 N2 N3 C4 -0.5(2) no . . . .
N3 N2 C6 C7 -107.7(2) no . . . .
N3 N2 C6 C11 74.7(2) no . . . .
C6 N2 N3 C4 -177.51(17) no . . . .
C1 N2 C6 C7 75.7(3) no . . . .
C1 N2 C6 C11 -101.9(2) no . . . .
C6 N2 C1 Se1 -0.7(4) no . . . .
C6 N2 C1 N5 178.27(19) no . . . .
N2 N3 C4 N5 -0.7(2) no . . . .
N2 N3 C4 C15 176.44(19) no . . . .
C1 N5 C4 N3 1.6(3) no . . . .
C1 N5 C4 C15 -175.75(18) no . . . .
C4 N5 C1 Se1 177.24(18) no . . . .
C4 N5 C1 N2 -1.7(2) no . . . .
C1 N5 C24 C16 157.47(19) no . . . .
C1 N5 C24 C23 -85.6(3) no . . . .
C24 N5 C1 Se1 9.1(3) no . . . .
C24 N5 C1 N2 -169.86(18) no . . . .
C4 N5 C24 C16 -8.9(3) no . . . .
C4 N5 C24 C23 108.1(2) no . . . .
C24 N5 C4 N3 170.22(17) no . . . .
C24 N5 C4 C15 -7.1(3) no . . . .
N3 C4 C15 O1 169.6(2) no . . . .
N5 C4 C15 O1 -13.5(3) no . . . .
N2 C6 C7 C8 -174.49(15) no . . . .
N2 C6 C7 C12 6.3(3) no . . . .
N2 C6 C11 C10 174.29(15) no . . . .
N2 C6 C11 C14 -7.4(3) no . . . .
C7 C6 C11 C10 -3.2(3) no . . . .
C7 C6 C11 C14 175.09(16) no . . . .
C11 C6 C7 C8 3.0(3) no . . . .
C11 C6 C7 C12 -176.24(16) no . . . .
C6 C7 C8 C9 -0.1(3) no . . . .
C12 C7 C8 C9 179.18(17) no . . . .
C7 C8 C9 C10 -2.5(3) no . . . .
C7 C8 C9 C13 177.83(17) no . . . .
C8 C9 C10 C11 2.3(3) no . . . .
C13 C9 C10 C11 -178.04(17) no . . . .
C9 C10 C11 C6 0.5(3) no . . . .
C9 C10 C11 C14 -177.84(17) no . . . .
O1 C16 C17 C18 84.7(2) no . . . .
O1 C16 C24 N5 44.7(2) no . . . .
O1 C16 C24 C23 -81.00(14) no . . . .
C17 C16 C24 N5 158.28(16) no . . . .
C17 C16 C24 C23 32.5(2) no . . . .
C24 C16 C17 C18 -30.6(2) no . . . .
C16 C17 C18 C19 -162.2(2) no . . . .
C16 C17 C18 C23 17.7(2) no . . . .
C17 C18 C19 C20 178.9(2) no . . . .
C17 C18 C23 C22 -178.85(17) no . . . .
C17 C18 C23 C24 3.1(2) no . . . .
C19 C18 C23 C22 1.1(3) no . . . .
C19 C18 C23 C24 -176.97(18) no . . . .
C23 C18 C19 C20 -1.0(3) no . . . .
C18 C19 C20 C21 -0.1(3) no . . . .
C19 C20 C21 C22 1.2(4) no . . . .
C20 C21 C22 C23 -1.1(3) no . . . .
C21 C22 C23 C18 -0.0(3) no . . . .
C21 C22 C23 C24 177.55(19) no . . . .
C18 C23 C24 N5 -142.76(18) no . . . .
C18 C23 C24 C16 -22.5(2) no . . . .
C22 C23 C24 N5 39.4(3) no . . . .
C22 C23 C24 C16 159.7(2) no . . . .

loop_
_geom_contact_atom_site_label_1
_geom_contact_atom_site_label_2
_geom_contact_distance
_geom_contact_publ_flag
_geom_contact_site_symmetry_1
_geom_contact_site_symmetry_2
Se1 C6 3.3411(16) no . .
Se1 C24 3.377(2) no . .
O1 N5 2.702(2) no . .
O1 C18 2.979(2) no . .
O1 C23 2.984(3) no . .
N2 C12 2.883(4) no . .
N2 C14 2.891(3) no . .
N2 C15 3.582(3) no . .
N2 C24 3.562(2) no . .
N3 C7 3.435(3) no . .
N3 C11 3.189(3) no . .
N3 C14 3.216(3) no . .
N3 C24 3.596(2) no . .
N5 C6 3.542(2) no . .
N5 C22 3.187(3) no . .
C1 C7 3.222(3) no . .
C1 C11 3.406(2) no . .
C1 C12 3.346(3) no . .
C1 C23 3.419(2) no . .
C4 C6 3.489(3) no . .
C4 C16 2.754(2) no . .
C4 C23 3.540(2) no . .
C6 C9 2.767(3) no . .
C7 C10 2.786(3) no . .
C8 C11 2.782(4) no . .
C15 C24 2.941(3) no . .
C18 C21 2.763(4) no . .
C19 C22 2.800(3) no . .
C20 C23 2.757(3) no . .
Se1 C24 3.575(2) no . 2_765
O1 C13 3.597(3) no . 1_566
O1 C14 3.462(3) no . 2_665
N3 C12 3.519(3) no . 2_655
C9 C20 3.465(3) no . 1_444
C10 C20 3.429(3) no . 1_444
C12 N3 3.519(3) no . 2_655
C13 O1 3.597(3) no . 1_544
C13 C21 3.543(3) no . 1_444
C14 O1 3.462(3) no . 2_665
C20 C9 3.465(3) no . 1_666
C20 C10 3.429(3) no . 1_666
C20 C22 3.585(3) no . 2_766
C21 C13 3.543(3) no . 1_666
C21 C22 3.369(3) no . 2_766
C21 C23 3.537(3) no . 2_766
C22 C20 3.585(3) no . 2_766
C22 C21 3.369(3) no . 2_766
C23 C21 3.537(3) no . 2_766
C24 Se1 3.575(2) no . 2_765
Se1 H12C 3.0559 no . .
Se1 H22 3.0080 no . .
Se1 H24 3.1076 no . .
O1 H17A 3.2155 no . .
O1 H17B 2.4335 no . .
O1 H24 3.2603 no . .
N2 H12B 2.9373 no . .
N2 H12C 2.7351 no . .
N2 H14A 2.6165 no . .
N2 H14B 3.1019 no . .
N3 H12B 3.3889 no . .
N3 H14A 2.9819 no . .
N3 H14B 3.0048 no . .
N3 H15A 2.8465 no . .
N3 H15B 2.7393 no . .
N5 H15A 3.0412 no . .
N5 H15B 3.1818 no . .
N5 H16 2.8439 no . .
N5 H22 3.0308 no . .
C1 H12B 3.5649 no . .
C1 H12C 2.7903 no . .
C1 H14A 3.1429 no . .
C1 H22 3.1250 no . .
C1 H24 2.7036 no . .
C4 H14A 3.5766 no . .
C4 H16 3.0102 no . .
C4 H24 3.1555 no . .
C6 H8 3.2337 no . .
C6 H10 3.2348 no . .
C6 H12A 3.3232 no . .
C6 H12B 2.8197 no . .
C6 H12C 2.7582 no . .
C6 H14A 2.6968 no . .
C6 H14B 2.8940 no . .
C6 H14C 3.3085 no . .
C8 H10 3.2378 no . .
C8 H12A 2.5589 no . .
C8 H12B 3.1035 no . .
C8 H12C 3.1670 no . .
C8 H13A 2.8812 no . .
C8 H13B 3.2870 no . .
C8 H13C 2.6531 no . .
C10 H8 3.2369 no . .
C10 H13A 3.0374 no . .
C10 H13B 2.5953 no . .
C10 H13C 3.2331 no . .
C10 H14A 3.2215 no . .
C10 H14B 3.0241 no . .
C10 H14C 2.5730 no . .
C12 H8 2.6564 no . .
C13 H8 2.6490 no . .
C13 H10 2.6743 no . .
C14 H10 2.6522 no . .
C15 H16 2.5910 no . .
C16 H15A 2.6430 no . .
C16 H15B 3.2160 no . .
C17 H19 2.8477 no . .
C17 H24 2.7670 no . .
C18 H16 3.2330 no . .
C18 H20 3.2498 no . .
C18 H22 3.2728 no . .
C18 H24 2.8207 no . .
C19 H17A 3.0254 no . .
C19 H17B 2.8459 no . .
C19 H21 3.2638 no . .
C20 H22 3.2693 no . .
C21 H19 3.2687 no . .
C22 H20 3.2636 no . .
C22 H24 3.0423 no . .
C23 H16 3.2486 no . .
C23 H17A 2.9272 no . .
C23 H17B 3.1379 no . .
C23 H19 3.2668 no . .
C23 H21 3.2392 no . .
C24 H15A 3.4320 no . .
C24 H17A 2.8347 no . .
C24 H17B 3.2379 no . .
C24 H22 2.8619 no . .
H8 H12A 2.3353 no . .
H8 H12B 3.2685 no . .
H8 H12C 3.3640 no . .
H8 H13A 2.9094 no . .
H8 H13B 3.5490 no . .
H8 H13C 2.4996 no . .
H10 H13A 3.1672 no . .
H10 H13B 2.3948 no . .
H10 H13C 3.4683 no . .
H10 H14A 3.4472 no . .
H10 H14B 3.1469 no . .
H10 H14C 2.3620 no . .
H12C H22 3.4835 no . .
H15A H16 2.4845 no . .
H15B H16 3.5244 no . .
H16 H17A 2.3193 no . .
H16 H17B 2.6049 no . .
H16 H24 2.3190 no . .
H17A H19 3.1341 no . .
H17A H24 2.8526 no . .
H17B H19 2.8173 no . .
H19 H20 2.3450 no . .
H20 H21 2.3267 no . .
H21 H22 2.3413 no . .
H22 H24 3.2053 no . .
Se1 H8 2.9175 no . 2_755
Se1 H14A 3.0616 no . 2_765
Se1 H15A 3.2727 no . 1_655
Se1 H15B 3.0526 no . 1_655
Se1 H16 3.2400 no . 2_765
Se1 H24 2.9449 no . 2_765
O1 H13A 3.3919 no . 1_566
O1 H13B 2.9738 no . 1_566
O1 H14A 3.4520 no . 2_665
O1 H14B 2.8268 no . 2_665
O1 H14C 3.5992 no . 2_665
O1 H21 2.8250 no . 2_766
N2 H12B 3.5744 no . 2_655
N2 H20 3.4808 no . 2_766
N2 H24 3.5400 no . 2_765
N3 H8 3.5014 no . 2_655
N3 H12A 3.3476 no . 2_655
N3 H12B 3.0684 no . 2_655
N3 H15A 3.2040 no . 2_665
N3 H20 3.2450 no . 2_766
N5 H20 3.3592 no . 2_766
C1 H24 3.3127 no . 2_765
C4 H15A 3.1764 no . 2_665
C4 H20 3.1516 no . 2_766
C4 H21 3.4660 no . 2_766
C6 H12B 3.2652 no . 2_655
C6 H24 3.4383 no . 2_765
C7 H12A 3.5987 no . 2_755
C7 H12B 3.5598 no . 2_655
C8 H12A 3.3787 no . 2_755
C8 H12C 3.1867 no . 2_755
C8 H15B 3.2855 no . 2_655
C8 H20 3.3340 no . 1_444
C9 H17A 3.3175 no . 2_765
C9 H20 3.1101 no . 1_444
C10 H14C 3.5586 no . 2_654
C10 H17A 2.9615 no . 2_765
C10 H20 3.2244 no . 1_444
C11 H12B 3.5823 no . 2_655
C11 H17A 3.4915 no . 2_765
C11 H24 3.0631 no . 2_765
C12 H8 3.4466 no . 2_755
C12 H19 3.1107 no . 2_766
C12 H20 3.2190 no . 2_766
C13 H15B 3.5713 no . 2_655
C13 H17B 3.1450 no . 1_544
C13 H21 3.2590 no . 1_444
C13 H21 3.3579 no . 2_755
C13 H22 3.2270 no . 2_755
C14 H10 3.5166 no . 2_654
C14 H13B 3.5071 no . 2_654
C14 H15A 3.2754 no . 2_665
C14 H24 2.9513 no . 2_765
C15 H8 3.5355 no . 2_655
C15 H14A 3.3492 no . 2_665
C15 H14B 3.2915 no . 2_665
C15 H15A 3.2422 no . 2_665
C15 H21 3.2102 no . 2_766
C16 H14B 3.2023 no . 2_665
C17 H13A 3.2535 no . 1_566
C17 H14B 3.5610 no . 2_665
C17 H17A 3.3973 no . 2_776
C17 H17B 3.1252 no . 2_776
C17 H19 3.4382 no . 2_776
C18 H13A 3.0888 no . 1_566
C18 H14C 3.3824 no . 2_765
C19 H12B 3.3127 no . 2_766
C19 H12C 3.3907 no . 2_766
C19 H13A 2.9629 no . 1_566
C20 H10 3.5111 no . 1_666
C20 H12B 3.2275 no . 2_766
C20 H12C 3.4368 no . 2_766
C20 H13B 3.5869 no . 1_666
C20 H22 3.3928 no . 2_766
C21 H13B 3.2024 no . 1_666
C21 H13C 3.2380 no . 1_666
C21 H13C 3.5640 no . 2_755
C21 H22 3.5550 no . 2_766
C22 H13A 3.5204 no . 2_755
C22 H13C 3.4157 no . 2_755
C22 H14A 3.5587 no . 2_765
C22 H14C 3.2867 no . 2_765
C22 H21 3.5571 no . 2_766
C23 H14A 3.3415 no . 2_765
C23 H14C 3.1159 no . 2_765
C23 H21 3.3458 no . 2_766
C24 H14A 3.2207 no . 2_765
C24 H14C 3.5879 no . 2_765
H8 Se1 2.9175 no . 2_755
H8 N3 3.5014 no . 2_655
H8 C12 3.4466 no . 2_755
H8 C15 3.5355 no . 2_655
H8 H12A 3.3777 no . 2_755
H8 H12C 2.7870 no . 2_755
H8 H15B 2.6771 no . 2_655
H10 C14 3.5166 no . 2_654
H10 C20 3.5111 no . 1_444
H10 H10 2.9138 no . 2_654
H10 H14B 3.5859 no . 2_654
H10 H14C 2.7057 no . 2_654
H10 H17A 2.8980 no . 2_765
H10 H17B 3.5411 no . 1_544
H10 H20 3.5624 no . 1_444
H12A N3 3.3476 no . 2_655
H12A C7 3.5987 no . 2_755
H12A C8 3.3787 no . 2_755
H12A H8 3.3777 no . 2_755
H12A H16 3.0120 no . 1_545
H12A H19 3.1490 no . 2_766
H12B N2 3.5744 no . 2_655
H12B N3 3.0684 no . 2_655
H12B C6 3.2652 no . 2_655
H12B C7 3.5598 no . 2_655
H12B C11 3.5823 no . 2_655
H12B C19 3.3127 no . 2_766
H12B C20 3.2275 no . 2_766
H12B H12B 3.4787 no . 2_655
H12B H14B 3.5164 no . 2_655
H12B H19 2.7511 no . 2_766
H12B H20 2.5641 no . 2_766
H12C C8 3.1867 no . 2_755
H12C C19 3.3907 no . 2_766
H12C C20 3.4368 no . 2_766
H12C H8 2.7870 no . 2_755
H12C H13A 3.1993 no . 2_755
H12C H19 2.9160 no . 2_766
H12C H20 2.9983 no . 2_766
H13A O1 3.3919 no . 1_544
H13A C17 3.2535 no . 1_544
H13A C18 3.0888 no . 1_544
H13A C19 2.9629 no . 1_544
H13A C22 3.5204 no . 2_755
H13A H12C 3.1993 no . 2_755
H13A H17A 3.3204 no . 2_765
H13A H17B 2.6284 no . 1_544
H13A H19 2.8281 no . 1_544
H13A H21 3.1333 no . 2_755
H13A H22 2.8204 no . 2_755
H13B O1 2.9738 no . 1_544
H13B C14 3.5071 no . 2_654
H13B C20 3.5869 no . 1_444
H13B C21 3.2024 no . 1_444
H13B H14B 3.3930 no . 2_654
H13B H14C 2.8258 no . 2_654
H13B H17B 2.8344 no . 1_544
H13B H21 3.1040 no . 1_444
H13B H21 3.3523 no . 2_755
H13C C21 3.2380 no . 1_444
H13C C21 3.5640 no . 2_755
H13C C22 3.4157 no . 2_755
H13C H13C 3.5613 no . 2_644
H13C H15B 2.7186 no . 2_655
H13C H20 3.5386 no . 1_444
H13C H21 2.7158 no . 1_444
H13C H21 3.0326 no . 2_755
H13C H22 2.7391 no . 2_755
H14A Se1 3.0616 no . 2_765
H14A O1 3.4520 no . 2_665
H14A C15 3.3492 no . 2_665
H14A C22 3.5587 no . 2_765
H14A C23 3.3415 no . 2_765
H14A C24 3.2207 no . 2_765
H14A H15A 2.8034 no . 2_665
H14A H15B 3.3347 no . 2_665
H14A H22 3.5489 no . 2_765
H14A H24 2.4187 no . 2_765
H14B O1 2.8268 no . 2_665
H14B C15 3.2915 no . 2_665
H14B C16 3.2023 no . 2_665
H14B C17 3.5610 no . 2_665
H14B H10 3.5859 no . 2_654
H14B H12B 3.5164 no . 2_655
H14B H13B 3.3930 no . 2_654
H14B H15A 2.8647 no . 2_665
H14B H16 2.9157 no . 2_665
H14B H17B 3.0785 no . 2_665
H14B H19 3.1555 no . 1_444
H14C O1 3.5992 no . 2_665
H14C C10 3.5586 no . 2_654
H14C C18 3.3824 no . 2_765
H14C C22 3.2867 no . 2_765
H14C C23 3.1159 no . 2_765
H14C C24 3.5879 no . 2_765
H14C H10 2.7057 no . 2_654
H14C H13B 2.8258 no . 2_654
H14C H24 3.0285 no . 2_765
H15A Se1 3.2727 no . 1_455
H15A N3 3.2040 no . 2_665
H15A C4 3.1764 no . 2_665
H15A C14 3.2754 no . 2_665
H15A C15 3.2422 no . 2_665
H15A H14A 2.8034 no . 2_665
H15A H14B 2.8647 no . 2_665
H15A H15A 2.5039 no . 2_665
H15A H16 3.5849 no . 2_665
H15B Se1 3.0526 no . 1_455
H15B C8 3.2855 no . 2_655
H15B C13 3.5713 no . 2_655
H15B H8 2.6771 no . 2_655
H15B H13C 2.7186 no . 2_655
H15B H14A 3.3347 no . 2_665
H15B H20 3.5010 no . 2_766
H15B H21 2.9431 no . 2_766
H16 Se1 3.2400 no . 2_765
H16 H12A 3.0120 no . 1_565
H16 H14B 2.9157 no . 2_665
H16 H15A 3.5849 no . 2_665
H17A C9 3.3175 no . 2_765
H17A C10 2.9615 no . 2_765
H17A C11 3.4915 no . 2_765
H17A C17 3.3973 no . 2_776
H17A H10 2.8980 no . 2_765
H17A H13A 3.3204 no . 2_765
H17A H17A 3.3957 no . 2_776
H17A H17B 2.6748 no . 2_776
H17A H19 3.0195 no . 2_776
H17B C13 3.1450 no . 1_566
H17B C17 3.1252 no . 2_776
H17B H10 3.5411 no . 1_566
H17B H13A 2.6284 no . 1_566
H17B H13B 2.8344 no . 1_566
H17B H14B 3.0785 no . 2_665
H17B H17A 2.6748 no . 2_776
H17B H17B 2.8251 no . 2_776
H17B H19 3.0376 no . 2_776
H19 C12 3.1107 no . 2_766
H19 C17 3.4382 no . 2_776
H19 H12A 3.1490 no . 2_766
H19 H12B 2.7511 no . 2_766
H19 H12C 2.9160 no . 2_766
H19 H13A 2.8281 no . 1_566
H19 H14B 3.1555 no . 1_666
H19 H17A 3.0195 no . 2_776
H19 H17B 3.0376 no . 2_776
H20 N2 3.4808 no . 2_766
H20 N3 3.2450 no . 2_766
H20 N5 3.3592 no . 2_766
H20 C4 3.1516 no . 2_766
H20 C8 3.3340 no . 1_666
H20 C9 3.1101 no . 1_666
H20 C10 3.2244 no . 1_666
H20 C12 3.2190 no . 2_766
H20 H10 3.5624 no . 1_666
H20 H12B 2.5641 no . 2_766
H20 H12C 2.9983 no . 2_766
H20 H13C 3.5386 no . 1_666
H20 H15B 3.5010 no . 2_766
H21 O1 2.8250 no . 2_766
H21 C4 3.4660 no . 2_766
H21 C13 3.2590 no . 1_666
H21 C13 3.3579 no . 2_755
H21 C15 3.2102 no . 2_766
H21 C22 3.5571 no . 2_766
H21 C23 3.3458 no . 2_766
H21 H13A 3.1333 no . 2_755
H21 H13B 3.1040 no . 1_666
H21 H13B 3.3523 no . 2_755
H21 H13C 2.7158 no . 1_666
H21 H13C 3.0326 no . 2_755
H21 H15B 2.9431 no . 2_766
H22 C13 3.2270 no . 2_755
H22 C20 3.3928 no . 2_766
H22 C21 3.5550 no . 2_766
H22 H13A 2.8204 no . 2_755
H22 H13C 2.7391 no . 2_755
H22 H14A 3.5489 no . 2_765
H24 Se1 2.9449 no . 2_765
H24 N2 3.5400 no . 2_765
H24 C1 3.3127 no . 2_765
H24 C6 3.4383 no . 2_765
H24 C11 3.0631 no . 2_765
H24 C14 2.9513 no . 2_765
H24 H14A 2.4187 no . 2_765
H24 H14C 3.0285 no . 2_765

#==============================================================================

#==============================================================================
# Additional structures and associated data_? identifiers
# should be added at this point if there is more than one 
# structure analysis in the CIF.


_shelx_res_file                  
;
TITL SNAG59
CELL  0.71075 8.53260 10.63700 11.58900 107.55800 101.54600 107.49800
ZERR  2 0.00190 0.00300 0.00300 0.00400 0.00400 0.00300
LATT 1
SFAC C H N O SE
UNIT 42 42 6 2 2
L.S. 5
FMAP 2
PLAN 5
BOND $H
CONF
LIST 4
TEMP -100.0
ACTA
SIZE 0.210 0.090 0.040
WGHT    0.019100
FVAR       1.65103
SE1   5    1.098305    0.372958    0.071555    11.00000    0.02131    0.02500 =
         0.02796    0.01049    0.00939    0.01227
O1    4    0.688456    0.614543    0.286321    11.00000    0.02489    0.02914 =
         0.02152    0.00453    0.00747    0.01329
N2    3    0.727407    0.249278    0.000925    11.00000    0.01877    0.02254 =
         0.02543    0.00462    0.00555    0.00924
N3    3    0.586469    0.277780    0.026228    11.00000    0.02115    0.02868 =
         0.02872    0.00595    0.00755    0.01099
N5    3    0.834651    0.457127    0.150144    11.00000    0.01982    0.01985 =
         0.01916    0.00516    0.00536    0.00924
C1    1    0.879965    0.357558    0.073736    11.00000    0.02238    0.02049 =
         0.02047    0.00861    0.00653    0.01006
C4    1    0.658392    0.405113    0.116550    11.00000    0.02002    0.02739 =
         0.02164    0.00788    0.00555    0.01116
C6    1    0.704322    0.118755   -0.098506    11.00000    0.01802    0.01886 =
         0.02533    0.00341    0.00581    0.00592
C7    1    0.744843    0.015005   -0.063433    11.00000    0.02184    0.02486 =
         0.02722    0.00969    0.00556    0.00718
C8    1    0.735915   -0.103938   -0.160654    11.00000    0.02798    0.02205 =
         0.03780    0.01243    0.01049    0.01238
AFIX  43
H8    2    0.762999   -0.176134   -0.139341    11.00000   -1.20000
AFIX   0
C9    1    0.688845   -0.121265   -0.287925    11.00000    0.02059    0.02294 =
         0.03248    0.00510    0.01007    0.00725
C10   1    0.643103   -0.017673   -0.318155    11.00000    0.02401    0.02678 =
         0.02400    0.00753    0.00624    0.00748
AFIX  43
H10   2    0.606591   -0.030112   -0.405269    11.00000   -1.20000
AFIX   0
C11   1    0.648992    0.103540   -0.225180    11.00000    0.01832    0.02200 =
         0.02836    0.00742    0.00465    0.00595
C12   1    0.794116    0.029095    0.073399    11.00000    0.04345    0.03046 =
         0.02852    0.01261    0.00739    0.01233
AFIX 137
H12A  2    0.827927   -0.049702    0.078950    11.00000   -1.20000
H12B  2    0.694847    0.025780    0.104490    11.00000   -1.20000
H12C  2    0.891655    0.120382    0.125844    11.00000   -1.20000
AFIX   0
C13   1    0.687180   -0.250039   -0.389632    11.00000    0.04158    0.03221 =
         0.03919    0.00687    0.01840    0.01842
AFIX 137
H13A  2    0.805865   -0.235407   -0.390548    11.00000   -1.20000
H13B  2    0.615437   -0.263269   -0.473162    11.00000   -1.20000
H13C  2    0.639157   -0.335141   -0.371293    11.00000   -1.20000
AFIX   0
C14   1    0.592278    0.210818   -0.262349    11.00000    0.03246    0.02842 =
         0.03354    0.01097    0.00350    0.01387
AFIX 137
H14A  2    0.672515    0.307741   -0.203640    11.00000   -1.20000
H14B  2    0.475060    0.196616   -0.257886    11.00000   -1.20000
H14C  2    0.592344    0.197922   -0.349715    11.00000   -1.20000
AFIX   0
C15   1    0.568453    0.494384    0.177243    11.00000    0.02335    0.03432 =
         0.02511    0.00500    0.00620    0.01483
AFIX  23
H15A  2    0.512050    0.526722    0.115026    11.00000   -1.20000
H15B  2    0.477280    0.436324    0.202262    11.00000   -1.20000
AFIX   0
C16   1    0.835701    0.693512    0.259306    11.00000    0.03122    0.02445 =
         0.02343    0.00847    0.00968    0.01490
AFIX  13
H16   2    0.801104    0.723370    0.187400    11.00000   -1.20000
AFIX   0
C17   1    0.951150    0.820924    0.383032    11.00000    0.03390    0.02299 =
         0.02724    0.00553    0.01041    0.01164
AFIX  23
H17A  2    1.025784    0.899765    0.365757    11.00000   -1.20000
H17B  2    0.881130    0.856730    0.433036    11.00000   -1.20000
AFIX   0
C18   1    1.058012    0.759443    0.452054    11.00000    0.02571    0.02547 =
         0.02565    0.00732    0.00966    0.00613
C19   1    1.153541    0.812039    0.580056    11.00000    0.02928    0.03110 =
         0.02383    0.00205    0.00667    0.00549
AFIX  43
H19   2    1.159824    0.899757    0.638071    11.00000   -1.20000
AFIX   0
C20   1    1.240086    0.734345    0.622240    11.00000    0.02441    0.04843 =
         0.02194    0.01005    0.00207    0.00543
AFIX  43
H20   2    1.306256    0.769320    0.709749    11.00000   -1.20000
AFIX   0
C21   1    1.230502    0.606286    0.537556    11.00000    0.02327    0.04277 =
         0.03404    0.01926    0.00765    0.01104
AFIX  43
H21   2    1.288452    0.553363    0.567922    11.00000   -1.20000
AFIX   0
C22   1    1.137300    0.554478    0.408988    11.00000    0.02253    0.02911 =
         0.02845    0.01211    0.00877    0.00865
AFIX  43
H22   2    1.132435    0.467484    0.350739    11.00000   -1.20000
AFIX   0
C23   1    1.051685    0.632039    0.367410    11.00000    0.01960    0.02337 =
         0.02255    0.00750    0.00729    0.00461
C24   1    0.947151    0.605159    0.234463    11.00000    0.02300    0.01886 =
         0.02158    0.00587    0.00689    0.00821
AFIX  13
H24   2    1.027893    0.645707    0.191317    11.00000   -1.20000
AFIX   0
HKLF 4
 
REM  SNAG59
REM R1 =  0.0241 for    2944 Fo > 4sig(Fo)  and  0.0265 for all    3280 data
REM    238 parameters refined using      0 restraints
 
END  
     
WGHT      0.0191      0.0000 

REM Highest difference peak  0.351,  deepest hole -0.408,  1-sigma level  0.063
Q1    1   0.8832  0.6484  0.2439  11.00000  0.05    0.35
Q2    1   1.1306  0.3003  0.1180  11.00000  0.05    0.32
Q3    1   1.2353  0.4078  0.1384  11.00000  0.05    0.31
Q4    1   0.9970  0.6083  0.2990  11.00000  0.05    0.30
Q5    1   0.8946  0.5243  0.1922  11.00000  0.05    0.30
;
_shelx_res_checksum              54416
_chemical_name_systematic        '[Se(Tr4)]'
_exptl_crystal_recrystallization_method 
'Re-crystallisation from solvent: acetone, hexane'
####################################################################### 
# 
# This file contains crystal structure data downloaded from the 
# Cambridge Structural Database (CSD) hosted by the Cambridge 
# Crystallographic Data Centre (CCDC).
# 
# Full information about CCDC data access policies and citation 
# guidelines are available at http://www.ccdc.cam.ac.uk/access/V1 
# 
# Audit and citation data items may have been added by the CCDC. 
# Please retain this information to preserve the provenance of 
# this file and to allow appropriate attribution of the data. 
# 
#######################################################################

data_[Se(Tr5)]
_database_code_depnum_ccdc_archive 'CCDC 1024818'
_audit_update_record             
;
2014-09-17 deposited with the CCDC.
2015-01-02 downloaded from the CCDC.
;

#==============================================================================
# CHEMICAL DATA

_chemical_formula_sum            'C30 H35 N3 O Se Si'
_chemical_formula_moiety         'C30 H35 N3 O Se Si'
_chemical_formula_weight         560.67
_chemical_melting_point          ?

#==============================================================================
# CRYSTAL DATA
_space_group_crystal_system      orthorhombic
_space_group_name_H-M_alt        'P b c a'
_space_group_name_Hall           '-P 2ac 2ab'
_space_group_IT_number           61
loop_
_symmetry_equiv_pos_site_id
_space_group_symop_operation_xyz
1 +X,+Y,+Z
2 1/2-X,1/2+Y,+Z
3 +X,1/2-Y,1/2+Z
4 1/2-X,-Y,1/2+Z
5 -X,-Y,-Z
6 1/2+X,1/2-Y,-Z
7 -X,1/2+Y,1/2-Z
8 1/2+X,+Y,1/2-Z
#------------------------------------------------------------------------------
_cell_length_a                   13.2692(12)
_cell_length_b                   19.8926(16)
_cell_length_c                   20.9790(19)
_cell_angle_alpha                90.0000
_cell_angle_beta                 90.0000
_cell_angle_gamma                90.0000
_cell_volume                     5537.6(8)
_cell_formula_units_Z            8
_cell_measurement_reflns_used    14333
_cell_measurement_theta_min      1.90
_cell_measurement_theta_max      25.40
_cell_measurement_temperature    173
#------------------------------------------------------------------------------
_exptl_crystal_description       prism
_exptl_crystal_colour            colorless
_exptl_crystal_size_max          0.100
_exptl_crystal_size_mid          0.100
_exptl_crystal_size_min          0.100
_exptl_crystal_density_diffrn    1.345
_exptl_crystal_density_meas      ?
_exptl_crystal_density_method    'not measured'
_exptl_crystal_F_000             2336.00
_exptl_absorpt_coefficient_mu    1.427
_exptl_absorpt_correction_type   multi-scan
_exptl_absorpt_process_details   'REQAB (Rigaku, 1998)'
_exptl_absorpt_correction_T_min  0.824
_exptl_absorpt_correction_T_max  0.867

#==============================================================================
# EXPERIMENTAL DATA

_diffrn_ambient_temperature      173
_diffrn_radiation_type           'Mo K\a'
_diffrn_radiation_wavelength     0.71075
_diffrn_measurement_device_type  'Rigaku XtaLAB P200'
_diffrn_measurement_method       \w
_diffrn_detector_area_resol_mean 11.628
_diffrn_reflns_number            64470
_diffrn_reflns_av_R_equivalents  0.0445
_diffrn_reflns_theta_max         25.353
_diffrn_reflns_theta_min         1.941
_diffrn_reflns_theta_full        25.242
_diffrn_measured_fraction_theta_max 1.000
_diffrn_measured_fraction_theta_full 1.000
_diffrn_reflns_Laue_measured_fraction_max 1.000
_diffrn_reflns_Laue_measured_fraction_full 1.000
_diffrn_reflns_point_group_measured_fraction_max 1.000
_diffrn_reflns_point_group_measured_fraction_full 1.000
_diffrn_reflns_limit_h_min       -15
_diffrn_reflns_limit_h_max       15
_diffrn_reflns_limit_k_min       -23
_diffrn_reflns_limit_k_max       23
_diffrn_reflns_limit_l_min       -25
_diffrn_reflns_limit_l_max       25
_diffrn_standards_number         0
_diffrn_standards_interval_count .
_diffrn_standards_decay_%        ?

#==============================================================================
# REFINEMENT DATA

_refine_special_details          
;
    Refinement was performed using all reflections. The weighted 
    R-factor (wR) and goodness of fit (S) are based on F^2^.
    R-factor (gt) are based on F. The threshold expression of
    F^2^ > 2.0 sigma(F^2^) is used only for calculating R-factor (gt).
;
_reflns_number_total             5063
_reflns_number_gt                4355
_reflns_threshold_expression     F^2^>2.0\s(F^2^)
_refine_ls_structure_factor_coef Fsqd
_refine_ls_R_factor_all          0.0325
_refine_ls_R_factor_gt           0.0248
_refine_ls_wR_factor_ref         0.0616
_refine_ls_wR_factor_gt          0.0584
_refine_ls_number_restraints     0
_refine_ls_hydrogen_treatment    constr
_refine_ls_number_reflns         5063
_refine_ls_number_parameters     330
_refine_ls_goodness_of_fit_ref   1.054
_refine_ls_weighting_scheme      calc
_refine_ls_weighting_details     
'w = 1/[\s^2^(Fo^2^)+(0.0272P)^2^+2.7260P] where P=(Fo^2^+2Fc^2^)/3'
_atom_sites_solution_hydrogens   geom
_atom_sites_solution_primary     direct
_atom_sites_solution_secondary   difmap
_refine_ls_shift/su_max          0.003
_refine_diff_density_max         0.29
_refine_diff_density_min         -0.25
_refine_ls_extinction_method     none
_refine_ls_extinction_coef       ?

loop_
_atom_type_symbol
_atom_type_description
_atom_type_scat_dispersion_real
_atom_type_scat_dispersion_imag
_atom_type_scat_source
C C 0.0033 0.0016
;
International Tables for Crystallography
(Vol. C, Tables 4.2.6.8 and 6.1.1.4)
;
H H 0.0000 0.0000
;
International Tables for Crystallography
(Vol. C, Table 6.1.1.4)
;
N N 0.0061 0.0033
;
International Tables for Crystallography
(Vol. C, Tables 4.2.6.8 and 6.1.1.4)
;
O O 0.0106 0.0060
;
International Tables for Crystallography
(Vol. C, Tables 4.2.6.8 and 6.1.1.4)
;
Se Se -0.0929 2.2259
;
International Tables for Crystallography
(Vol. C, Tables 4.2.6.8 and 6.1.1.4)
;
Si Si 0.0817 0.0704
;
International Tables for Crystallography
(Vol. C, Tables 4.2.6.8 and 6.1.1.4)
;

#==============================================================================
# ATOMIC COORDINATES AND THERMAL PARAMETERS

loop_
_atom_site_label
_atom_site_type_symbol
_atom_site_fract_x
_atom_site_fract_y
_atom_site_fract_z
_atom_site_U_iso_or_equiv
_atom_site_adp_type
_atom_site_occupancy
_atom_site_site_symmetry_multiplicity
_atom_site_calc_flag
_atom_site_refinement_flags
_atom_site_disorder_assembly
_atom_site_disorder_group
Se1 Se 0.08327(2) 0.37743(2) 0.53101(2) 0.02737(6) Uani 1 8 d . . .
Si1 Si 0.18716(4) 0.67992(2) 0.64728(2) 0.02597(11) Uani 1 8 d . . .
O1 O 0.10404(8) 0.61748(5) 0.64576(5) 0.0230(2) Uani 1 8 d . . .
N2 N -0.07816(10) 0.35430(7) 0.62055(7) 0.0244(3) Uani 1 8 d . . .
N3 N -0.13948(11) 0.38694(7) 0.66514(7) 0.0270(3) Uani 1 8 d . . .
N5 N -0.02924(10) 0.45644(7) 0.62112(6) 0.0203(3) Uani 1 8 d . . .
C1 C -0.01027(12) 0.39629(8) 0.59216(8) 0.0216(3) Uani 1 8 d . . .
C4 C -0.10590(12) 0.44794(9) 0.66353(8) 0.0228(4) Uani 1 8 d . . .
C6 C -0.10663(14) 0.28738(9) 0.60297(8) 0.0268(4) Uani 1 8 d . . .
C7 C -0.20833(14) 0.27203(10) 0.60232(9) 0.0342(4) Uani 1 8 d . . .
C8 C -0.23840(17) 0.20812(10) 0.58436(11) 0.0434(5) Uani 1 8 d . . .
C9 C -0.16849(18) 0.16057(11) 0.56753(11) 0.0471(5) Uani 1 8 d . . .
C10 C -0.06739(18) 0.17616(10) 0.56927(11) 0.0481(6) Uani 1 8 d . . .
C11 C -0.03545(16) 0.23970(9) 0.58756(10) 0.0376(5) Uani 1 8 d . . .
C12 C -0.13327(13) 0.51210(9) 0.69507(9) 0.0281(4) Uani 1 8 d . . .
C13 C -0.08648(13) 0.56316(9) 0.64830(9) 0.0271(4) Uani 1 8 d . . .
C14 C 0.00191(12) 0.52758(8) 0.61343(8) 0.0205(3) Uani 1 8 d . . .
C15 C 0.10859(12) 0.54584(8) 0.64127(8) 0.0203(3) Uani 1 8 d . . .
C16 C 0.11634(12) 0.51419(8) 0.70755(8) 0.0208(3) Uani 1 8 d . . .
C17 C 0.13385(12) 0.44507(8) 0.71410(8) 0.0237(4) Uani 1 8 d . . .
C18 C 0.12854(13) 0.41463(9) 0.77326(8) 0.0281(4) Uani 1 8 d . . .
C19 C 0.10471(13) 0.45169(10) 0.82681(9) 0.0311(4) Uani 1 8 d . . .
C20 C 0.08844(13) 0.52009(10) 0.82126(8) 0.0302(4) Uani 1 8 d . . .
C21 C 0.09442(13) 0.55110(9) 0.76186(8) 0.0250(4) Uani 1 8 d . . .
C22 C 0.19426(12) 0.52771(8) 0.59525(8) 0.0215(3) Uani 1 8 d . . .
C23 C 0.28546(13) 0.50108(9) 0.61540(8) 0.0278(4) Uani 1 8 d . . .
C24 C 0.36325(14) 0.48975(10) 0.57250(9) 0.0345(4) Uani 1 8 d . . .
C25 C 0.35186(14) 0.50604(10) 0.50912(9) 0.0335(4) Uani 1 8 d . . .
C26 C 0.26227(14) 0.53368(10) 0.48843(9) 0.0320(4) Uani 1 8 d . . .
C27 C 0.18452(13) 0.54443(9) 0.53089(8) 0.0276(4) Uani 1 8 d . . .
C28 C 0.25021(17) 0.69389(11) 0.56946(10) 0.0439(5) Uani 1 8 d . . .
C29 C 0.28515(16) 0.66535(11) 0.70925(11) 0.0471(5) Uani 1 8 d . . .
C30 C 0.10605(15) 0.75493(9) 0.66682(9) 0.0331(4) Uani 1 8 d . . .
C31 C 0.0306(2) 0.76693(12) 0.61310(12) 0.0580(7) Uani 1 8 d . . .
C32 C 0.04933(19) 0.74401(11) 0.72948(11) 0.0483(6) Uani 1 8 d . . .
C33 C 0.1725(2) 0.81777(11) 0.67412(12) 0.0546(6) Uani 1 8 d . . .
H7 H -0.25686 0.3049 0.61403 0.0410 Uiso 1 8 calc R . .
H8 H -0.30806 0.19712 0.5837 0.0521 Uiso 1 8 calc R . .
H9 H -0.18972 0.11702 0.5547 0.0565 Uiso 1 8 calc R . .
H10 H -0.01905 0.14307 0.55783 0.0577 Uiso 1 8 calc R . .
H11 H 0.03436 0.25013 0.58944 0.0451 Uiso 1 8 calc R . .
H12A H -0.10299 0.51567 0.73807 0.0337 Uiso 1 8 calc R . .
H12B H -0.20725 0.51763 0.69828 0.0337 Uiso 1 8 calc R . .
H13A H -0.06139 0.60295 0.67179 0.0326 Uiso 1 8 calc R . .
H13B H -0.13764 0.57829 0.61708 0.0326 Uiso 1 8 calc R . .
H14 H -0.00003 0.53967 0.56718 0.0246 Uiso 1 8 calc R . .
H17 H 0.14951 0.41887 0.67756 0.0285 Uiso 1 8 calc R . .
H18 H 0.14139 0.36782 0.77708 0.0338 Uiso 1 8 calc R . .
H19 H 0.09952 0.43035 0.86719 0.0373 Uiso 1 8 calc R . .
H20 H 0.07316 0.546 0.85805 0.0363 Uiso 1 8 calc R . .
H21 H 0.08334 0.59815 0.75851 0.0300 Uiso 1 8 calc R . .
H23 H 0.2948 0.49044 0.65915 0.0334 Uiso 1 8 calc R . .
H24 H 0.42475 0.47065 0.58696 0.0414 Uiso 1 8 calc R . .
H25 H 0.40526 0.4983 0.47986 0.0402 Uiso 1 8 calc R . .
H26 H 0.2541 0.54535 0.44483 0.0384 Uiso 1 8 calc R . .
H27 H 0.12324 0.56356 0.51607 0.0331 Uiso 1 8 calc R . .
H28A H 0.30146 0.65913 0.56277 0.0527 Uiso 1 8 calc R . .
H28B H 0.28233 0.73826 0.56933 0.0527 Uiso 1 8 calc R . .
H28C H 0.20016 0.69167 0.53518 0.0527 Uiso 1 8 calc R . .
H29A H 0.25314 0.6629 0.75128 0.0565 Uiso 1 8 calc R . .
H29B H 0.3337 0.70246 0.70868 0.0565 Uiso 1 8 calc R . .
H29C H 0.32021 0.623 0.70041 0.0565 Uiso 1 8 calc R . .
H31A H -0.01042 0.72649 0.60694 0.0696 Uiso 1 8 calc R . .
H31B H 0.06699 0.7772 0.57363 0.0696 Uiso 1 8 calc R . .
H31C H -0.01321 0.80482 0.62423 0.0696 Uiso 1 8 calc R . .
H32A H 0.01162 0.78479 0.74034 0.0580 Uiso 1 8 calc R . .
H32B H 0.09761 0.73395 0.76352 0.0580 Uiso 1 8 calc R . .
H32C H 0.00243 0.70628 0.72471 0.0580 Uiso 1 8 calc R . .
H33A H 0.20794 0.82649 0.63397 0.0655 Uiso 1 8 calc R . .
H33B H 0.22183 0.81036 0.70819 0.0655 Uiso 1 8 calc R . .
H33C H 0.13019 0.85651 0.68487 0.0655 Uiso 1 8 calc R . .


loop_
_atom_site_aniso_label
_atom_site_aniso_U_11
_atom_site_aniso_U_22
_atom_site_aniso_U_33
_atom_site_aniso_U_12
_atom_site_aniso_U_13
_atom_site_aniso_U_23
Se1 0.02950(11) 0.02677(11) 0.02585(10) 0.00235(7) 0.00626(7) -0.00194(7)
Si1 0.0255(3) 0.0242(3) 0.0282(3) -0.0054(2) -0.0018(2) 0.0017(2)
O1 0.0232(6) 0.0191(6) 0.0266(6) -0.0015(5) 0.0008(5) -0.0003(5)
N2 0.0260(8) 0.0216(7) 0.0258(7) -0.0030(6) 0.0029(6) -0.0011(6)
N3 0.0262(8) 0.0275(8) 0.0275(8) -0.0026(6) 0.0049(6) -0.0035(6)
N5 0.0180(7) 0.0216(7) 0.0214(7) -0.0009(6) -0.0004(6) -0.0007(6)
C1 0.0228(9) 0.0222(9) 0.0197(8) 0.0012(7) -0.0038(7) -0.0009(7)
C4 0.0187(8) 0.0284(9) 0.0214(8) -0.0011(7) 0.0008(6) -0.0021(7)
C6 0.0343(10) 0.0222(9) 0.0240(9) -0.0051(7) -0.0012(7) 0.0010(7)
C7 0.0331(11) 0.0280(10) 0.0415(11) -0.0028(8) -0.0029(8) -0.0016(8)
C8 0.0418(12) 0.0335(12) 0.0550(13) -0.0120(10) -0.0058(10) -0.0022(10)
C9 0.0623(15) 0.0252(11) 0.0538(13) -0.0127(10) 0.0009(11) -0.0054(10)
C10 0.0568(15) 0.0251(11) 0.0624(15) 0.0022(10) 0.0150(12) -0.0024(10)
C11 0.0371(11) 0.0267(10) 0.0489(12) -0.0012(9) 0.0054(9) 0.0015(9)
C12 0.0211(9) 0.0298(10) 0.0335(10) -0.0015(7) 0.0045(7) -0.0071(8)
C13 0.0208(9) 0.0236(9) 0.0370(10) 0.0024(7) 0.0000(8) -0.0024(8)
C14 0.0208(8) 0.0183(8) 0.0223(8) -0.0009(7) -0.0011(7) 0.0012(7)
C15 0.0206(8) 0.0175(8) 0.0230(8) -0.0004(6) -0.0007(7) 0.0008(7)
C16 0.0158(8) 0.0244(9) 0.0222(8) -0.0020(7) -0.0007(6) 0.0012(7)
C17 0.0209(9) 0.0253(9) 0.0250(9) -0.0001(7) -0.0023(7) -0.0004(7)
C18 0.0252(9) 0.0264(10) 0.0329(10) -0.0020(7) -0.0040(8) 0.0065(8)
C19 0.0286(10) 0.0407(11) 0.0240(9) -0.0055(8) -0.0013(7) 0.0086(8)
C20 0.0304(10) 0.0387(11) 0.0216(9) -0.0037(8) 0.0014(7) -0.0024(8)
C21 0.0236(9) 0.0258(9) 0.0256(9) -0.0012(7) 0.0004(7) -0.0006(7)
C22 0.0200(8) 0.0207(9) 0.0239(8) -0.0034(7) 0.0000(7) -0.0028(7)
C23 0.0236(9) 0.0342(10) 0.0257(9) -0.0002(7) -0.0019(7) -0.0004(8)
C24 0.0209(9) 0.0443(12) 0.0382(11) 0.0040(8) 0.0004(8) -0.0017(9)
C25 0.0254(10) 0.0441(12) 0.0309(10) -0.0019(8) 0.0078(8) -0.0073(9)
C26 0.0311(10) 0.0426(12) 0.0223(9) -0.0060(8) 0.0028(8) -0.0011(8)
C27 0.0239(9) 0.0327(10) 0.0261(9) -0.0003(7) -0.0012(7) 0.0014(8)
C28 0.0474(13) 0.0375(12) 0.0468(12) -0.0150(10) 0.0144(10) 0.0005(10)
C29 0.0401(12) 0.0451(13) 0.0562(14) -0.0096(10) -0.0179(10) 0.0058(11)
C30 0.0414(11) 0.0228(9) 0.0350(10) -0.0047(8) -0.0005(9) -0.0014(8)
C31 0.0668(16) 0.0430(14) 0.0643(16) 0.0200(12) -0.0196(13) -0.0020(12)
C32 0.0584(14) 0.0317(12) 0.0549(14) 0.0020(10) 0.0191(11) -0.0065(10)
C33 0.0718(17) 0.0280(12) 0.0640(15) -0.0145(11) 0.0110(13) -0.0083(11)

#==============================================================================
_computing_data_collection       'CrystalClear-SM Expert 2.1 b32 (Rigaku, 2014)'
_computing_cell_refinement       'CrystalClear-SM Expert 2.1 b32'
_computing_data_reduction        'CrystalClear-SM Expert 2.1 b32'
_computing_structure_solution    'DIRDIF99-PATTY (Gould, et al., 1999)'
_computing_structure_refinement  'SHELXL2013 (Sheldrick, 2008)'
_computing_publication_material  'CrystalStructure 4.1 (Rigaku, 2014)'
_computing_molecular_graphics    'CrystalStructure 4.1'

#==============================================================================
# MOLECULAR GEOMETRY

_geom_special_details            
;
    ENTER SPECIAL DETAILS OF THE MOLECULAR GEOMETRY
;

loop_
_geom_bond_atom_site_label_1
_geom_bond_atom_site_label_2
_geom_bond_distance
_geom_bond_publ_flag
_geom_bond_site_symmetry_1
_geom_bond_site_symmetry_2
Se1 C1 1.8240(17) yes . .
Si1 O1 1.6614(11) yes . .
Si1 C28 1.855(2) yes . .
Si1 C29 1.861(2) yes . .
Si1 C30 1.8849(19) yes . .
O1 C15 1.4295(19) yes . .
N2 N3 1.400(2) yes . .
N2 C1 1.365(2) yes . .
N2 C6 1.432(2) yes . .
N3 C4 1.293(2) yes . .
N5 C1 1.365(2) yes . .
N5 C4 1.362(2) yes . .
N5 C14 1.483(2) yes . .
C4 C12 1.483(3) yes . .
C6 C7 1.384(3) yes . .
C6 C11 1.377(3) yes . .
C7 C8 1.385(3) yes . .
C8 C9 1.371(3) yes . .
C9 C10 1.377(3) yes . .
C10 C11 1.387(3) yes . .
C12 C13 1.543(3) yes . .
C13 C14 1.553(2) yes . .
C14 C15 1.574(2) yes . .
C15 C16 1.530(2) yes . .
C15 C22 1.534(2) yes . .
C16 C17 1.401(2) yes . .
C16 C21 1.386(2) yes . .
C17 C18 1.383(2) yes . .
C18 C19 1.380(3) yes . .
C19 C20 1.383(3) yes . .
C20 C21 1.393(2) yes . .
C22 C23 1.387(2) yes . .
C22 C27 1.397(2) yes . .
C23 C24 1.388(3) yes . .
C24 C25 1.377(3) yes . .
C25 C26 1.380(3) yes . .
C26 C27 1.380(3) yes . .
C30 C31 1.526(3) yes . .
C30 C32 1.530(3) yes . .
C30 C33 1.538(3) yes . .
C7 H7 0.950 no . .
C8 H8 0.950 no . .
C9 H9 0.950 no . .
C10 H10 0.950 no . .
C11 H11 0.950 no . .
C12 H12A 0.990 no . .
C12 H12B 0.990 no . .
C13 H13A 0.990 no . .
C13 H13B 0.990 no . .
C14 H14 1.000 no . .
C17 H17 0.950 no . .
C18 H18 0.950 no . .
C19 H19 0.950 no . .
C20 H20 0.950 no . .
C21 H21 0.950 no . .
C23 H23 0.950 no . .
C24 H24 0.950 no . .
C25 H25 0.950 no . .
C26 H26 0.950 no . .
C27 H27 0.950 no . .
C28 H28A 0.980 no . .
C28 H28B 0.980 no . .
C28 H28C 0.980 no . .
C29 H29A 0.980 no . .
C29 H29B 0.980 no . .
C29 H29C 0.980 no . .
C31 H31A 0.980 no . .
C31 H31B 0.980 no . .
C31 H31C 0.980 no . .
C32 H32A 0.980 no . .
C32 H32B 0.980 no . .
C32 H32C 0.980 no . .
C33 H33A 0.980 no . .
C33 H33B 0.980 no . .
C33 H33C 0.980 no . .

loop_
_geom_angle_atom_site_label_1
_geom_angle_atom_site_label_2
_geom_angle_atom_site_label_3
_geom_angle
_geom_angle_publ_flag
_geom_angle_site_symmetry_1
_geom_angle_site_symmetry_2
_geom_angle_site_symmetry_3
O1 Si1 C28 113.23(8) yes . . .
O1 Si1 C29 111.14(8) yes . . .
O1 Si1 C30 102.53(7) yes . . .
C28 Si1 C29 108.84(10) yes . . .
C28 Si1 C30 109.28(9) yes . . .
C29 Si1 C30 111.73(9) yes . . .
Si1 O1 C15 135.93(10) yes . . .
N3 N2 C1 113.04(13) yes . . .
N3 N2 C6 116.75(13) yes . . .
C1 N2 C6 129.08(14) yes . . .
N2 N3 C4 102.57(13) yes . . .
C1 N5 C4 108.64(14) yes . . .
C1 N5 C14 137.43(13) yes . . .
C4 N5 C14 113.43(13) yes . . .
Se1 C1 N2 129.05(12) yes . . .
Se1 C1 N5 128.22(12) yes . . .
N2 C1 N5 102.73(13) yes . . .
N3 C4 N5 113.01(15) yes . . .
N3 C4 C12 135.37(16) yes . . .
N5 C4 C12 111.57(15) yes . . .
N2 C6 C7 117.71(16) yes . . .
N2 C6 C11 121.32(16) yes . . .
C7 C6 C11 120.97(17) yes . . .
C6 C7 C8 119.10(18) yes . . .
C7 C8 C9 120.6(2) yes . . .
C8 C9 C10 119.8(2) yes . . .
C9 C10 C11 120.7(2) yes . . .
C6 C11 C10 118.88(19) yes . . .
C4 C12 C13 100.62(14) yes . . .
C12 C13 C14 107.67(14) yes . . .
N5 C14 C13 99.97(12) yes . . .
N5 C14 C15 115.50(13) yes . . .
C13 C14 C15 113.53(13) yes . . .
O1 C15 C14 102.51(12) yes . . .
O1 C15 C16 110.68(13) yes . . .
O1 C15 C22 107.88(12) yes . . .
C14 C15 C16 107.62(13) yes . . .
C14 C15 C22 112.25(13) yes . . .
C16 C15 C22 115.17(13) yes . . .
C15 C16 C17 120.27(14) yes . . .
C15 C16 C21 120.99(14) yes . . .
C17 C16 C21 118.29(15) yes . . .
C16 C17 C18 120.62(15) yes . . .
C17 C18 C19 120.55(17) yes . . .
C18 C19 C20 119.53(17) yes . . .
C19 C20 C21 120.16(17) yes . . .
C16 C21 C20 120.85(17) yes . . .
C15 C22 C23 122.98(15) yes . . .
C15 C22 C27 118.93(14) yes . . .
C23 C22 C27 117.80(15) yes . . .
C22 C23 C24 120.88(16) yes . . .
C23 C24 C25 120.42(17) yes . . .
C24 C25 C26 119.48(17) yes . . .
C25 C26 C27 120.19(17) yes . . .
C22 C27 C26 121.20(16) yes . . .
Si1 C30 C31 109.74(14) yes . . .
[truncated: 29,979 more chars]
